# Supplementary material for: MPDA: Microarray pooled DNA analyzer
Source: BMC Bioinformatics. 2008 Apr 15;9:196. doi: 10.1186/1471-2105-9-196 (PMC2387178; doi:10.1186/1471-2105-9-196)
Supplement: Additional file 5 — True AFs in two groups. Results of the true AFs from individual genotyping data for the 10 and 30 study subjects involved in the two artificial DNA pools. [file 1471-2105-9-196-S5.txt]

Supplementary Table 2. Results of the true AFs from individual genotyping data
for the 10 and 30 study subjects involved in the two artificial DNA pools
ProbeSet	CallRate	Chromosome	TrueAF(PoolSize=10)	TrueAF(PoolSize=30)
SNP_A-1510136	1.000	1	.0000	.0500
SNP_A-1518245	1.000	1	.3000	.2670
SNP_A-1641770	1.000	1	.4000	.4000
SNP_A-1641777	1.000	1	.5000	.4170
SNP_A-1641796	.9970	1	.0500	.0670
SNP_A-1641808	.9620	1	.1500	.1380
SNP_A-1641811	1.000	1	.8500	.9500
SNP_A-1641843	1.000	1	.4000	.3500
SNP_A-1641851	1.000	1	.8500	.8670
SNP_A-1641884	1.000	1	.4000	.4670
SNP_A-1641888	1.000	1	1.000	.9830
SNP_A-1641890	.9970	1	1.000	1.000
SNP_A-1641893	1.000	1	.0500	.0500
SNP_A-1641908	.9860	1	.9000	.8330
SNP_A-1641910	.9970	1	.6000	.7830
SNP_A-1641949	.9950	1	.1000	.0670
SNP_A-1641951	.9890	1	.5000	.5330
SNP_A-1641959	1.000	1	.1000	.0670
SNP_A-1641981	.9840	1	.4500	.4670
SNP_A-1641984	1.000	1	.3000	.1000
SNP_A-1641998	.9620	1	.2500	.2140
SNP_A-1642011	.9950	1	.1000	.1670
SNP_A-1642040	.9780	1	.1500	.1000
SNP_A-1642063	.9370	1	.8330	.8040
SNP_A-1642089	1.000	1	.0000	.0000
SNP_A-1642097	.9970	1	1.000	1.000
SNP_A-1642126	1.000	1	.0000	.0170
SNP_A-1642130	1.000	1	.0000	.0000
SNP_A-1642134	1.000	1	1.000	.9330
SNP_A-1642148	1.000	1	1.000	1.000
SNP_A-1642178	.9750	1	.0500	.2000
SNP_A-1642179	.9100	1	1.000	.9810
SNP_A-1642193	.9920	1	1.000	.9170
SNP_A-1642231	1.000	1	.3000	.3170
SNP_A-1642237	.9970	1	.2000	.2170
SNP_A-1642242	.9860	1	1.000	.9170
SNP_A-1642270	.9590	1	.8000	.8170
SNP_A-1642277	1.000	1	.2000	.1670
SNP_A-1642295	.9750	1	.0000	.0000
SNP_A-1642342	.9810	1	.2500	.2000
SNP_A-1642343	.9970	1	.0500	.1500
SNP_A-1642350	1.000	1	.0500	.0500
SNP_A-1642356	.9970	1	.4000	.3830
SNP_A-1642362	.9970	1	.0000	.0000
SNP_A-1642387	1.000	1	.3500	.4500
SNP_A-1642406	.9970	1	.0000	.0000
SNP_A-1642408	.9860	1	.5500	.5330
SNP_A-1642423	.9810	1	.2220	.3170
SNP_A-1642429	.9860	1	.9500	.9830
SNP_A-1642444	1.000	1	.8500	.9000
SNP_A-1642472	1.000	1	1.000	1.000
SNP_A-1642483	.9920	1	1.000	.9000
SNP_A-1642528	.9540	1	.5000	.3460
SNP_A-1642529	1.000	1	.4000	.2670
SNP_A-1642537	1.000	1	.2000	.2170
SNP_A-1642542	1.000	1	.3000	.1330
SNP_A-1642575	1.000	1	.0000	.0500
SNP_A-1642581	1.000	1	.0000	.0000
SNP_A-1642591	.9970	1	.5500	.4830
SNP_A-1642592	.9670	1	.3500	.2830
SNP_A-1642615	.9950	1	1.000	1.000
SNP_A-1642620	.9810	1	1.000	1.000
SNP_A-1642656	.9970	1	.9500	.9330
SNP_A-1642665	1.000	1	.4000	.4500
SNP_A-1642668	1.000	1	.0000	.0000
SNP_A-1642672	.9970	1	.1500	.1380
SNP_A-1642684	1.000	1	.9500	.9830
SNP_A-1642702	1.000	1	.0000	.0000
SNP_A-1642708	1.000	1	.0000	.0500
SNP_A-1642720	1.000	1	.0500	.0500
SNP_A-1642733	1.000	1	1.000	1.000
SNP_A-1642753	1.000	1	.8500	.7670
SNP_A-1642764	1.000	1	1.000	1.000
SNP_A-1642785	1.000	1	.0000	.0000
SNP_A-1642798	.9920	1	.1000	.4830
SNP_A-1642808	.9480	1	.8330	.8100
SNP_A-1642840	.9890	1	.0000	.0000
SNP_A-1642852	.9620	1	.7500	.6170
SNP_A-1642858	1.000	1	.0000	.0000
SNP_A-1642867	1.000	1	.2500	.2500
SNP_A-1642870	.9950	1	.3500	.4500
SNP_A-1642874	1.000	1	1.000	1.000
SNP_A-1642879	1.000	1	.3500	.2330
SNP_A-1642881	1.000	1	1.000	1.000
SNP_A-1642896	.9560	1	.0500	.0830
SNP_A-1642917	1.000	1	.0000	.0000
SNP_A-1642918	.9480	1	.2220	.2760
SNP_A-1642936	1.000	1	1.000	1.000
SNP_A-1642947	1.000	1	1.000	1.000
SNP_A-1642948	1.000	1	.0000	.0000
SNP_A-1642968	1.000	1	1.000	1.000
SNP_A-1642978	1.000	1	.0500	.0330
SNP_A-1643025	1.000	1	.4500	.5330
SNP_A-1643035	.9860	1	.4000	.2000
SNP_A-1643079	.9620	1	.7500	.8170
SNP_A-1643088	.9810	1	.5000	.4830
SNP_A-1643092	1.000	1	.0000	.0000
SNP_A-1643096	1.000	1	.4000	.6500
SNP_A-1643113	.9890	1	.6500	.7590
SNP_A-1643116	.9810	1	.5000	.7000
SNP_A-1643131	1.000	1	.6000	.6670
SNP_A-1643141	1.000	1	.5000	.5170
SNP_A-1643142	.9950	1	.0000	.1170
SNP_A-1643151	1.000	1	1.000	1.000
SNP_A-1643177	1.000	1	.6000	.7830
SNP_A-1643189	.9970	1	1.000	.9670
SNP_A-1643199	.9970	1	.6500	.6500
SNP_A-1643201	.9590	1	.7000	.8040
SNP_A-1643204	1.000	1	.0000	.0000
SNP_A-1643209	.9810	1	.7500	.5170
SNP_A-1643234	.9970	1	.1000	.1000
SNP_A-1643242	1.000	1	.0000	.0500
SNP_A-1643263	.9730	1	.4380	.3790
SNP_A-1643264	.9950	1	.1500	.2170
SNP_A-1643271	1.000	1	.7000	.6830
SNP_A-1643289	1.000	1	.2000	.2170
SNP_A-1643294	1.000	1	.3000	.4670
SNP_A-1643300	.9620	1	.7500	.6850
SNP_A-1643310	.9970	1	.4000	.6500
SNP_A-1643315	1.000	1	.6500	.7330
SNP_A-1643319	.9070	1	.7500	.5560
SNP_A-1643351	.9650	1	.3500	.3670
SNP_A-1643363	.9890	1	.1000	.2760
SNP_A-1643368	.9860	1	.0500	.0540
SNP_A-1643393	.9970	1	.8000	.7500
SNP_A-1643401	1.000	1	.3000	.3000
SNP_A-1643407	.9920	1	.0500	.1330
SNP_A-1643414	1.000	1	1.000	1.000
SNP_A-1643422	1.000	1	1.000	1.000
SNP_A-1643426	1.000	1	.1000	.1670
SNP_A-1643430	.9920	1	.8500	.7500
SNP_A-1643432	1.000	1	1.000	.9830
SNP_A-1643443	1.000	1	.6500	.4830
SNP_A-1643444	1.000	1	.0000	.0500
SNP_A-1643463	1.000	1	.0500	.1000
SNP_A-1643473	.9970	1	.4500	.4500
SNP_A-1643484	1.000	1	.6500	.8670
SNP_A-1643495	.9970	1	.7500	.8500
SNP_A-1643519	.9620	1	.4500	.4460
SNP_A-1643528	1.000	1	.7000	.5170
SNP_A-1643534	.9730	1	.1670	.2590
SNP_A-1643540	.9890	1	.9000	.9500
SNP_A-1643557	1.000	1	1.000	1.000
SNP_A-1643576	.9370	1	.8890	.7860
SNP_A-1643578	.9950	1	.0000	.0000
SNP_A-1643603	.9810	1	.9440	.7170
SNP_A-1643629	.9350	1	.1500	.2410
SNP_A-1643636	.9970	1	.1000	.0830
SNP_A-1643641	.9970	1	.8500	.7830
SNP_A-1643661	1.000	1	.4000	.2000
SNP_A-1643669	1.000	1	.3000	.1830
SNP_A-1643686	1.000	1	.5500	.5170
SNP_A-1643689	.9240	1	.6500	.8790
SNP_A-1643702	1.000	1	.7500	.7500
SNP_A-1643711	.9970	1	.2000	.2330
SNP_A-1643738	.9920	1	.1000	.2330
SNP_A-1643741	1.000	1	.0000	.0000
SNP_A-1643749	1.000	1	1.000	.9830
SNP_A-1643752	.9970	1	.2000	.1830
SNP_A-1643756	1.000	1	.9000	.9670
SNP_A-1643766	1.000	1	.9500	.9000
SNP_A-1643791	.9370	1	.7500	.6830
SNP_A-1643792	.9260	1	.6880	.6790
SNP_A-1643843	.9950	1	.0000	.0000
SNP_A-1643853	1.000	1	.2000	.1830
SNP_A-1643859	.9970	1	.9500	.9000
SNP_A-1643866	.9970	1	1.000	.9330
SNP_A-1643872	.9970	1	.0000	.0500
SNP_A-1643875	.9350	1	.6000	.5000
SNP_A-1643884	1.000	1	1.000	1.000
SNP_A-1643885	.9970	1	.2500	.4170
SNP_A-1643900	.9970	1	.0000	.0000
SNP_A-1643904	1.000	1	.4000	.4670
SNP_A-1643913	.9970	1	.1500	.0330
SNP_A-1643922	.9920	1	.0000	.0330
SNP_A-1643934	.9670	1	.6500	.5340
SNP_A-1643939	.9370	1	.9500	.7830
SNP_A-1643943	.9970	1	.1000	.0830
SNP_A-1643958	1.000	1	.3500	.2830
SNP_A-1643974	.9920	1	.9500	.7930
SNP_A-1643993	1.000	1	.5000	.5330
SNP_A-1643996	.9750	1	.1500	.1000
SNP_A-1644001	1.000	1	.0000	.0000
SNP_A-1644011	.9430	1	.0560	.1070
SNP_A-1644014	1.000	1	1.000	.9670
SNP_A-1644019	.9780	1	.6500	.6000
SNP_A-1644020	1.000	1	.8500	.9170
SNP_A-1644021	.9860	1	.3000	.1000
SNP_A-1644042	1.000	1	1.000	.9330
SNP_A-1644046	1.000	1	1.000	1.000
SNP_A-1644054	1.000	1	.5500	.8000
SNP_A-1644059	.9890	1	.1000	.2170
SNP_A-1644077	.9920	1	.0000	.0000
SNP_A-1644081	.9970	1	.0500	.1170
SNP_A-1644108	.9730	1	.1000	.3000
SNP_A-1644151	.9780	1	.5000	.5340
SNP_A-1644166	1.000	1	.1500	.2330
SNP_A-1644167	1.000	1	.7500	.8500
SNP_A-1644178	1.000	1	.1000	.3830
SNP_A-1644179	.9970	1	.1000	.3330
SNP_A-1644230	1.000	1	.8000	.9500
SNP_A-1644234	.9890	1	.7000	.5830
SNP_A-1644281	.9840	1	.0000	.0000
SNP_A-1644296	1.000	1	1.000	.9670
SNP_A-1644320	1.000	1	.0000	.0500
SNP_A-1644332	.9920	1	.0000	.0000
SNP_A-1644343	1.000	1	.0000	.0000
SNP_A-1644348	1.000	1	.0000	.0170
SNP_A-1644361	1.000	1	.1000	.2670
SNP_A-1644377	1.000	1	1.000	1.000
SNP_A-1644384	1.000	1	.0500	.1670
SNP_A-1644399	1.000	1	.0000	.0000
SNP_A-1644400	1.000	1	.3500	.3670
SNP_A-1644404	.9970	1	.0000	.2070
SNP_A-1644411	.9890	1	.7000	.5670
SNP_A-1644428	.9430	1	.7500	.5170
SNP_A-1644429	.9950	1	.5500	.5670
SNP_A-1644461	.9890	1	.0000	.0000
SNP_A-1644464	.9430	1	.2500	.2590
SNP_A-1644471	.9920	1	.0500	.1500
SNP_A-1644481	.9970	1	.1000	.2670
SNP_A-1644509	1.000	1	.4000	.1830
SNP_A-1644541	1.000	1	.8500	.8330
SNP_A-1644542	1.000	1	.8000	.8170
SNP_A-1644550	1.000	1	.3000	.2330
SNP_A-1644554	1.000	1	1.000	1.000
SNP_A-1644606	.9780	1	.5500	.8000
SNP_A-1644617	1.000	1	1.000	.9330
SNP_A-1644618	1.000	1	.1500	.1500
SNP_A-1644622	1.000	1	.6000	.6000
SNP_A-1644631	.9810	1	.5000	.4000
SNP_A-1644641	1.000	1	1.000	.9830
SNP_A-1644642	1.000	1	.0000	.0000
SNP_A-1644644	.9970	1	.2500	.1000
SNP_A-1644647	.9670	1	.1000	.2930
SNP_A-1644671	.9620	1	.0000	.0000
SNP_A-1644672	.9970	1	.8000	.6030
SNP_A-1644703	.9970	1	.1500	.2170
SNP_A-1644721	.9890	1	.3500	.3450
SNP_A-1644778	.9970	1	.4000	.2240
SNP_A-1644785	.9950	1	1.000	.9170
SNP_A-1644794	.9290	1	.4000	.1920
SNP_A-1644798	1.000	1	.8500	.9000
SNP_A-1644803	1.000	1	1.000	1.000
SNP_A-1644808	1.000	1	.6000	.6330
SNP_A-1644857	.9890	1	.3000	.5170
SNP_A-1644862	1.000	1	.0000	.0000
SNP_A-1644868	1.000	1	.5500	.4670
SNP_A-1644871	1.000	1	.1000	.0500
SNP_A-1644874	1.000	1	.9000	.9830
SNP_A-1644881	.9560	1	.0000	.0770
SNP_A-1644901	1.000	1	1.000	.9330
SNP_A-1644911	.9840	1	.0000	.0830
SNP_A-1644914	1.000	1	.2500	.2830
SNP_A-1644915	.9920	1	.5000	.5000
SNP_A-1644948	.9480	1	.8000	.8460
SNP_A-1644962	.9920	1	.8000	.7240
SNP_A-1644981	1.000	1	.4000	.3330
SNP_A-1644989	.9480	1	.5000	.5170
SNP_A-1644996	.9890	1	.2000	.0860
SNP_A-1645007	.9920	1	.0000	.0930
SNP_A-1645024	.9590	1	.1000	.1500
SNP_A-1645027	1.000	1	.1500	.0670
SNP_A-1645039	1.000	1	.0000	.0000
SNP_A-1645051	.9970	1	1.000	.9500
SNP_A-1645074	.9350	1	.7000	.6900
SNP_A-1645089	1.000	1	.8500	.9330
SNP_A-1645101	1.000	1	1.000	.9830
SNP_A-1645112	1.000	1	1.000	.9670
SNP_A-1645125	.9970	1	.0000	.0170
SNP_A-1645127	1.000	1	.5000	.4830
SNP_A-1645147	1.000	1	.3500	.4170
SNP_A-1645170	1.000	1	.0000	.0000
SNP_A-1645192	.9970	1	.9000	.7330
SNP_A-1645201	1.000	1	1.000	.9330
SNP_A-1645207	.9750	1	1.000	1.000
SNP_A-1645215	.9180	1	.1880	.4330
SNP_A-1645216	1.000	1	.2500	.3330
SNP_A-1645219	1.000	1	.4500	.5330
SNP_A-1645221	1.000	1	.0000	.0170
SNP_A-1645227	1.000	1	.7000	.6170
SNP_A-1645243	1.000	1	1.000	.9670
SNP_A-1645278	1.000	1	.6500	.6000
SNP_A-1645299	.9180	1	.0000	.0000
SNP_A-1645323	.9480	1	.0000	.0670
SNP_A-1645348	1.000	1	.4000	.2670
SNP_A-1645385	1.000	1	1.000	1.000
SNP_A-1645394	1.000	1	.8500	.8000
SNP_A-1645404	1.000	1	.9000	.7830
SNP_A-1645409	1.000	1	.1000	.0500
SNP_A-1645411	1.000	1	.2000	.3000
SNP_A-1645416	.9950	1	.2000	.2330
SNP_A-1645427	1.000	1	1.000	1.000
SNP_A-1645431	.9620	1	.0000	.0190
SNP_A-1645458	1.000	1	1.000	1.000
SNP_A-1645460	1.000	1	.1500	.0830
SNP_A-1645465	1.000	1	.8000	.8170
SNP_A-1645486	.9920	1	.3500	.3330
SNP_A-1645509	1.000	1	1.000	1.000
SNP_A-1645511	1.000	1	.0000	.1500
SNP_A-1645515	.9920	1	.9000	.8000
SNP_A-1645579	1.000	1	.1500	.1000
SNP_A-1645587	1.000	1	1.000	1.000
SNP_A-1645591	1.000	1	.1000	.3000
SNP_A-1645603	.9890	1	.3500	.3620
SNP_A-1645605	1.000	1	.0000	.0000
SNP_A-1645613	.9840	1	.5500	.4310
SNP_A-1645654	1.000	1	1.000	.9670
SNP_A-1645657	.9890	1	1.000	.9330
SNP_A-1645665	1.000	1	.0000	.0170
SNP_A-1645679	1.000	1	.0000	.0000
SNP_A-1645685	1.000	1	1.000	1.000
SNP_A-1645692	1.000	1	.0000	.0000
SNP_A-1645696	1.000	1	.1500	.1670
SNP_A-1645703	1.000	1	1.000	1.000
SNP_A-1645720	1.000	1	.5500	.5330
SNP_A-1645724	1.000	1	.4500	.3000
SNP_A-1645725	.9590	1	.7780	.8670
SNP_A-1645731	1.000	1	1.000	1.000
SNP_A-1645753	1.000	1	.8500	.9330
SNP_A-1645779	1.000	1	.4000	.4670
SNP_A-1645793	1.000	1	.0000	.0000
SNP_A-1645797	.9970	1	.9000	.9670
SNP_A-1645816	1.000	1	.0000	.0000
SNP_A-1645829	.9970	1	.7500	.6670
SNP_A-1645849	.9730	1	.0000	.0170
SNP_A-1645861	1.000	1	.8500	.8500
SNP_A-1645869	1.000	1	.6000	.7670
SNP_A-1645915	.9890	1	.9000	.9330
SNP_A-1645927	.9920	1	1.000	1.000
SNP_A-1645949	1.000	1	.6500	.6330
SNP_A-1646000	1.000	1	.2500	.3330
SNP_A-1646003	.9970	1	.5500	.5330
SNP_A-1646029	1.000	1	.5500	.5000
SNP_A-1646032	1.000	1	.9500	.9830
SNP_A-1646056	1.000	1	.0000	.0000
SNP_A-1646065	.9750	1	.2220	.1330
SNP_A-1646088	1.000	1	.3500	.2500
SNP_A-1646105	1.000	1	.4500	.3170
SNP_A-1646113	1.000	1	1.000	1.000
SNP_A-1646119	.9970	1	.8000	.8330
SNP_A-1646125	1.000	1	1.000	1.000
SNP_A-1646130	1.000	1	.9500	.9670
SNP_A-1646148	1.000	1	.4500	.5000
SNP_A-1646152	.9510	1	.2000	.1030
SNP_A-1646167	.9560	1	1.000	1.000
SNP_A-1646176	1.000	1	.8500	.7830
SNP_A-1646183	1.000	1	1.000	1.000
SNP_A-1646248	1.000	1	.1500	.0500
SNP_A-1646253	.9970	1	1.000	1.000
SNP_A-1646268	.9860	1	.0000	.0340
SNP_A-1646335	1.000	1	.8500	.7830
SNP_A-1646344	.9950	1	.2500	.3000
SNP_A-1646348	1.000	1	1.000	1.000
SNP_A-1646382	.9970	1	.1500	.1000
SNP_A-1646388	.9920	1	.3000	.2830
SNP_A-1646407	.9970	1	.3500	.2670
SNP_A-1646408	1.000	1	1.000	.9170
SNP_A-1646413	1.000	1	.0000	.0000
SNP_A-1646432	1.000	1	.0000	.0000
SNP_A-1646440	1.000	1	.6000	.6670
SNP_A-1646443	1.000	1	.2500	.4170
SNP_A-1646461	1.000	1	.6000	.6000
SNP_A-1646467	.9240	1	.7000	.6380
SNP_A-1646469	1.000	1	.7000	.6670
SNP_A-1646481	1.000	1	.1000	.1170
SNP_A-1646483	.9860	1	.0560	.0330
SNP_A-1646495	1.000	1	.9500	.9170
SNP_A-1646503	.9970	1	.8500	.8000
SNP_A-1646508	1.000	1	.0500	.0330
SNP_A-1646516	.9430	1	.0000	.0370
SNP_A-1646518	1.000	1	.0000	.0000
SNP_A-1646548	1.000	1	.8000	.8000
SNP_A-1646549	.9920	1	.7500	.6670
SNP_A-1646555	.9920	1	.4000	.4830
SNP_A-1646601	.9100	1	.8000	.7410
SNP_A-1646620	1.000	1	1.000	.9830
SNP_A-1646621	1.000	1	.0000	.0000
SNP_A-1646622	1.000	1	.5000	.3000
SNP_A-1646629	1.000	1	.0000	.0170
SNP_A-1646633	.9970	1	.9500	.7000
SNP_A-1646634	1.000	1	1.000	1.000
SNP_A-1646637	.9970	1	.4500	.4500
SNP_A-1646638	.9950	1	.0500	.1670
SNP_A-1646644	.9950	1	.5000	.7500
SNP_A-1646668	.9590	1	.0000	.0180
SNP_A-1646674	.9950	1	.1000	.1330
SNP_A-1646677	1.000	1	1.000	1.000
SNP_A-1646687	.9370	1	.9000	.8620
SNP_A-1646700	1.000	1	.0000	.0000
SNP_A-1646709	.9970	1	1.000	.9330
SNP_A-1646710	1.000	1	.9000	.9170
SNP_A-1646725	1.000	1	1.000	1.000
SNP_A-1646736	1.000	1	.0000	.0170
SNP_A-1646740	.9920	1	.0000	.0330
SNP_A-1646743	.9460	1	.5500	.5340
SNP_A-1646744	1.000	1	1.000	.9830
SNP_A-1646770	.9950	1	1.000	1.000
SNP_A-1646786	.9970	1	.2500	.2000
SNP_A-1646795	.9700	1	.7000	.7170
SNP_A-1646802	.9970	1	.0000	.0000
SNP_A-1646814	1.000	1	.1000	.0330
SNP_A-1646818	1.000	1	.9500	.9670
SNP_A-1646835	1.000	1	.3500	.2670
SNP_A-1646844	1.000	1	.9500	.9670
SNP_A-1646857	1.000	1	.9500	.8830
SNP_A-1646858	1.000	1	.6000	.5330
SNP_A-1646885	.9970	1	.4500	.4670
SNP_A-1646887	1.000	1	.2000	.2000
SNP_A-1646894	1.000	1	.2000	.2830
SNP_A-1646900	1.000	1	.2500	.1500
SNP_A-1646935	1.000	1	1.000	1.000
SNP_A-1646943	1.000	1	1.000	1.000
SNP_A-1647017	.9970	1	.5500	.5330
SNP_A-1647019	.9970	1	.1000	.1330
SNP_A-1647029	.9970	1	.1500	.2170
SNP_A-1647039	1.000	1	.5500	.5330
SNP_A-1647042	.9210	1	.6000	.7220
SNP_A-1647047	.9950	1	.3000	.3670
SNP_A-1647051	1.000	1	.0000	.0000
SNP_A-1647071	.9050	1	.7500	.6430
SNP_A-1647080	1.000	1	.8000	.7000
SNP_A-1647081	.9700	1	.5500	.4330
SNP_A-1647088	.9840	1	.5000	.5190
SNP_A-1647114	.9970	1	.5000	.6000
SNP_A-1647119	1.000	1	1.000	1.000
SNP_A-1647127	1.000	1	.2000	.1000
SNP_A-1647133	1.000	1	.6500	.4500
SNP_A-1647149	1.000	1	1.000	1.000
SNP_A-1647154	.9950	1	.4500	.4170
SNP_A-1647180	1.000	1	.4000	.5830
SNP_A-1647200	.9730	1	1.000	1.000
SNP_A-1647211	.9650	1	.3500	.4310
SNP_A-1647228	1.000	1	.7500	.5830
SNP_A-1647244	1.000	1	.3000	.2000
SNP_A-1647258	.9210	1	1.000	.9810
SNP_A-1647261	.9540	1	.5500	.4630
SNP_A-1647269	1.000	1	.9500	.8500
SNP_A-1647270	.9970	1	.3000	.3670
SNP_A-1647285	.9950	1	.9500	.8670
SNP_A-1647289	.9560	1	.0500	.0670
SNP_A-1647290	1.000	1	.0500	.0000
SNP_A-1647291	.9780	1	.9000	.9170
SNP_A-1647311	1.000	1	.9500	1.000
SNP_A-1647316	1.000	1	.9500	.9170
SNP_A-1647353	.9890	1	.9500	.9500
SNP_A-1647361	.9920	1	.9500	.9330
SNP_A-1647366	1.000	1	.2000	.2000
SNP_A-1647393	1.000	1	.0000	.0170
SNP_A-1647405	.9950	1	.0500	.0670
SNP_A-1647408	.9970	1	.9500	.9480
SNP_A-1647425	.9950	1	.0000	.0500
SNP_A-1647442	1.000	1	.2000	.2000
SNP_A-1647445	.9970	1	.2000	.3000
SNP_A-1647448	1.000	1	.0000	.0000
SNP_A-1647453	.9920	1	.0000	.0330
SNP_A-1647497	.9920	1	.0000	.0000
SNP_A-1647515	1.000	1	1.000	1.000
SNP_A-1647542	1.000	1	.3500	.5330
SNP_A-1647545	.9950	1	.0500	.0330
SNP_A-1647582	.9970	1	.6500	.7070
SNP_A-1647584	.9860	1	.4500	.5500
SNP_A-1647585	1.000	1	.9000	.9330
SNP_A-1647590	.9590	1	.9500	.7410
SNP_A-1647608	1.000	1	.0000	.0000
SNP_A-1647653	1.000	1	.8000	.5670
SNP_A-1647656	.9890	1	.9500	.9290
SNP_A-1647681	1.000	1	.7000	.6830
SNP_A-1647683	1.000	1	.8000	.7500
SNP_A-1647692	.9970	1	1.000	.9500
SNP_A-1647713	.9840	1	1.000	.8330
SNP_A-1647716	.9890	1	.9000	.8500
SNP_A-1647741	1.000	1	.9500	.9670
SNP_A-1647742	.9860	1	.0000	.0000
SNP_A-1647783	.9540	1	.7220	.6170
SNP_A-1647787	.9970	1	.8000	.8500
SNP_A-1647806	1.000	1	.9000	.9670
SNP_A-1647819	1.000	1	.9000	.9330
SNP_A-1647829	.9780	1	.0000	.0000
SNP_A-1647842	1.000	1	.1000	.0330
SNP_A-1647872	1.000	1	.3500	.3330
SNP_A-1647879	.9540	1	.1500	.3500
SNP_A-1647884	.9950	1	.0000	.0520
SNP_A-1647885	1.000	1	.0000	.0000
SNP_A-1647892	.9920	1	.7000	.6670
SNP_A-1647912	.9860	1	.3500	.4000
SNP_A-1647918	.9860	1	.4500	.4830
SNP_A-1647919	1.000	1	.2500	.0670
SNP_A-1647930	1.000	1	.9000	.8670
SNP_A-1647950	1.000	1	.1000	.0670
SNP_A-1647961	.9460	1	.9000	.9810
SNP_A-1647967	.9560	1	.0000	.1250
SNP_A-1647984	.9970	1	.0000	.1170
SNP_A-1647986	.9920	1	.4000	.5330
SNP_A-1647999	.9810	1	.1500	.1330
SNP_A-1648002	.9970	1	.1500	.3170
SNP_A-1648011	.9950	1	.2500	.1830
SNP_A-1648021	.9430	1	.9000	.7040
SNP_A-1648024	.9950	1	.8500	.8330
SNP_A-1648025	1.000	1	.8000	.7170
SNP_A-1648081	1.000	1	.0000	.0170
SNP_A-1648111	.9890	1	.0500	.1000
SNP_A-1648138	1.000	1	.4000	.2330
SNP_A-1648139	.9970	1	1.000	1.000
SNP_A-1648154	1.000	1	.8000	.9170
SNP_A-1648162	.9950	1	.8000	.7670
SNP_A-1648166	1.000	1	.1000	.0830
SNP_A-1648172	1.000	1	.0000	.1000
SNP_A-1648176	.9750	1	.2000	.1720
SNP_A-1648198	1.000	1	.1500	.0330
SNP_A-1648209	1.000	1	.7000	.7670
SNP_A-1648229	1.000	1	.0000	.0500
SNP_A-1648325	.9970	1	.0000	.0000
SNP_A-1648330	.9970	1	.2500	.2830
SNP_A-1648337	.9730	1	.0000	.0000
SNP_A-1648340	1.000	1	.0500	.1330
SNP_A-1648347	.9540	1	.1000	.1250
SNP_A-1648369	1.000	1	.3500	.4000
SNP_A-1648386	.9920	1	.9500	1.000
SNP_A-1648406	.9970	1	.4000	.4000
SNP_A-1648419	1.000	1	1.000	1.000
SNP_A-1648436	.9970	1	1.000	.9170
SNP_A-1648456	1.000	1	.6500	.7000
SNP_A-1648475	.9950	1	.1000	.1000
SNP_A-1648510	1.000	1	.3000	.3830
SNP_A-1648516	.9920	1	.5000	.3000
SNP_A-1648518	1.000	1	.8000	.9000
SNP_A-1648525	.9970	1	.5000	.4500
SNP_A-1648528	.9970	1	.5000	.6000
SNP_A-1648544	1.000	1	.5000	.4000
SNP_A-1648562	.9810	1	.0560	.0690
SNP_A-1648571	1.000	1	1.000	.9170
SNP_A-1648585	.9780	1	.6500	.6720
SNP_A-1648593	1.000	1	.6500	.5670
SNP_A-1648637	1.000	1	.0000	.0000
SNP_A-1648639	.9950	1	.0500	.0500
SNP_A-1648671	.9920	1	.3500	.3670
SNP_A-1648687	.9750	1	.2500	.3330
SNP_A-1648705	1.000	1	.8500	.8330
SNP_A-1648708	1.000	1	.1000	.2000
SNP_A-1648716	.9970	1	.9000	.7830
SNP_A-1648742	1.000	1	.1500	.1500
SNP_A-1648760	.9970	1	.4500	.4830
SNP_A-1648784	1.000	1	.0000	.0670
SNP_A-1648798	.9970	1	1.000	.8500
SNP_A-1648811	1.000	1	.2000	.4500
SNP_A-1648812	.9950	1	.7000	.8500
SNP_A-1648826	1.000	1	.0000	.0000
SNP_A-1648841	.9860	1	.8000	.8330
SNP_A-1648848	.9540	1	.3000	.3330
SNP_A-1648900	.9970	1	.9000	.9170
SNP_A-1648919	.9750	1	.0000	.0000
SNP_A-1648928	1.000	1	.6500	.5330
SNP_A-1648999	1.000	1	1.000	1.000
SNP_A-1649033	1.000	1	.3500	.3830
SNP_A-1649037	1.000	1	1.000	1.000
SNP_A-1649051	.9700	1	.7000	.7830
SNP_A-1649070	1.000	1	1.000	.9670
SNP_A-1649125	1.000	1	.0000	.0000
SNP_A-1649131	1.000	1	.4500	.6000
SNP_A-1649154	1.000	1	.6000	.5330
SNP_A-1649155	1.000	1	.0000	.0000
SNP_A-1649157	1.000	1	.6500	.6170
SNP_A-1649168	1.000	1	.9000	.9000
SNP_A-1649170	1.000	1	.9500	.8670
SNP_A-1649182	1.000	1	.6500	.8000
SNP_A-1649192	.9970	1	1.000	1.000
SNP_A-1649195	1.000	1	1.000	1.000
SNP_A-1649204	.9950	1	.0500	.2070
SNP_A-1649223	1.000	1	.2000	.3330
SNP_A-1649226	.9590	1	.4440	.5170
SNP_A-1649234	.9350	1	.2500	.3700
SNP_A-1649257	1.000	1	1.000	1.000
SNP_A-1649261	1.000	1	.8000	.8170
SNP_A-1649265	.9320	1	.6500	.7680
SNP_A-1649267	1.000	1	.0000	.0000
SNP_A-1649293	1.000	1	.0500	.0000
SNP_A-1649294	.9970	1	.7000	.9140
SNP_A-1649295	.9290	1	.5000	.5890
SNP_A-1649311	1.000	1	1.000	1.000
SNP_A-1649381	.9180	1	.3330	.3330
SNP_A-1649383	1.000	1	.1500	.0500
SNP_A-1649390	.9810	1	.8330	.4830
SNP_A-1649416	.9920	1	.0000	.0000
SNP_A-1649423	.9650	1	1.000	.8330
SNP_A-1649428	.9970	1	.9000	.8790
SNP_A-1649433	.9860	1	.1110	.1030
SNP_A-1649468	1.000	1	.9500	.8830
SNP_A-1649469	1.000	1	.7500	.8330
SNP_A-1649492	1.000	1	1.000	1.000
SNP_A-1649495	.9400	1	.1250	.1400
SNP_A-1649512	1.000	1	1.000	1.000
SNP_A-1649513	.9970	1	.0500	.1670
SNP_A-1649526	.9970	1	.8500	.9170
SNP_A-1649548	.9970	1	.8000	.7330
SNP_A-1649557	1.000	1	.0000	.0330
SNP_A-1649588	1.000	1	.0000	.0000
SNP_A-1649606	1.000	1	1.000	.9830
SNP_A-1649614	1.000	1	.0000	.0330
SNP_A-1649670	.9320	1	.3120	.2500
SNP_A-1649674	.9970	1	.2500	.1830
SNP_A-1649681	1.000	1	1.000	1.000
SNP_A-1649721	1.000	1	1.000	1.000
SNP_A-1649722	1.000	1	.0000	.0000
SNP_A-1649727	1.000	1	.1500	.0500
SNP_A-1649732	.9970	1	.7500	.6830
SNP_A-1649740	.9920	1	.9000	.7500
SNP_A-1649789	1.000	1	.3500	.3670
SNP_A-1649801	.9950	1	.4500	.5000
SNP_A-1649806	1.000	1	.6500	.7000
SNP_A-1649807	1.000	1	.6000	.4330
SNP_A-1649818	1.000	1	.0000	.0330
SNP_A-1649821	1.000	1	.0500	.0170
SNP_A-1649827	.9890	1	.2000	.2330
SNP_A-1649844	.9950	1	.0000	.0330
SNP_A-1649849	.9890	1	.3500	.4000
SNP_A-1649856	1.000	1	.4500	.6500
SNP_A-1649860	1.000	1	.7500	.8670
SNP_A-1649864	.9430	1	.3000	.3210
SNP_A-1649902	.9750	1	.7500	.7590
SNP_A-1649907	1.000	1	1.000	.9830
SNP_A-1649909	1.000	1	1.000	1.000
SNP_A-1649914	1.000	1	.4500	.5000
SNP_A-1649976	1.000	1	.0000	.0170
SNP_A-1649977	.9840	1	.4000	.4140
SNP_A-1649987	1.000	1	.4500	.4330
SNP_A-1649988	1.000	1	.0000	.0330
SNP_A-1649992	1.000	1	.4500	.5000
SNP_A-1649999	1.000	1	.9500	.9330
SNP_A-1650011	1.000	1	.1000	.2500
SNP_A-1650012	.9810	1	.8000	.7330
SNP_A-1650034	.9920	1	.7780	.7410
SNP_A-1650050	1.000	1	.6000	.8000
SNP_A-1650072	.9730	1	.6500	.4670
SNP_A-1650089	1.000	1	.3500	.2000
SNP_A-1650092	1.000	1	.0000	.0000
SNP_A-1650131	.9950	1	.9500	.9330
SNP_A-1650137	.9920	1	.0500	.1170
SNP_A-1650146	.9970	1	1.000	1.000
SNP_A-1650171	1.000	1	1.000	.9000
SNP_A-1650180	.9860	1	.7780	.8570
SNP_A-1650182	.9890	1	.7000	.7930
SNP_A-1650190	1.000	1	.1000	.1670
SNP_A-1650224	.9950	1	.7000	.7170
SNP_A-1650242	1.000	1	.4500	.4830
SNP_A-1650253	.9920	1	.3890	.6170
SNP_A-1650270	.9620	1	.3750	.2830
SNP_A-1650285	.9860	1	.7500	.8830
SNP_A-1650314	.9650	1	.5500	.5670
SNP_A-1650328	1.000	1	.0000	.0000
SNP_A-1650356	.9780	1	.1500	.3170
SNP_A-1650359	1.000	1	1.000	.9670
SNP_A-1650364	1.000	1	.9500	.9000
SNP_A-1650369	.9950	1	.7500	.6830
SNP_A-1650383	1.000	1	.8500	.7330
SNP_A-1650403	.9890	1	.9500	.8330
SNP_A-1650406	.9950	1	.1500	.2500
SNP_A-1650439	.9920	1	1.000	.9660
SNP_A-1650465	1.000	1	.0000	.2170
SNP_A-1650476	1.000	1	.9500	.9830
SNP_A-1650479	1.000	1	.8500	.8500
SNP_A-1650491	1.000	1	.0000	.0000
SNP_A-1650497	.9970	1	.4000	.5500
SNP_A-1650530	1.000	1	.8500	.9330
SNP_A-1650544	1.000	1	.6000	.3500
SNP_A-1650585	.9860	1	.3500	.3500
SNP_A-1650587	1.000	1	.0000	.0000
SNP_A-1650605	1.000	1	.0000	.0000
SNP_A-1650634	1.000	1	.1000	.1170
SNP_A-1650661	1.000	1	.0000	.0000
SNP_A-1650662	1.000	1	1.000	1.000
SNP_A-1650693	1.000	1	.0500	.2170
SNP_A-1650733	.9970	1	.9500	.9000
SNP_A-1650765	1.000	1	.8000	.9330
SNP_A-1650767	1.000	1	.0000	.0000
SNP_A-1650775	.9970	1	.5000	.4170
SNP_A-1650777	1.000	1	.0000	.1670
SNP_A-1650786	.9700	1	.5500	.7670
SNP_A-1650800	1.000	1	.1000	.1330
SNP_A-1650803	1.000	1	1.000	1.000
SNP_A-1650807	1.000	1	1.000	.9670
SNP_A-1650808	1.000	1	.7500	.8000
SNP_A-1650816	1.000	1	.4000	.5000
SNP_A-1650854	1.000	1	.0000	.0000
SNP_A-1650858	1.000	1	.9000	.8170
SNP_A-1650861	1.000	1	1.000	.9830
SNP_A-1650869	1.000	1	.0000	.0000
SNP_A-1650875	1.000	1	.0000	.0000
SNP_A-1650879	.9970	1	.1000	.1330
SNP_A-1650897	1.000	1	.0000	.0000
SNP_A-1650899	.9970	1	.3000	.2170
SNP_A-1650929	1.000	1	1.000	1.000
SNP_A-1650933	.9650	1	.0000	.0860
SNP_A-1650936	.9860	1	.5000	.7680
SNP_A-1650942	.9950	1	.6500	.6000
SNP_A-1650946	.9890	1	.8500	.6830
SNP_A-1650971	.9970	1	.3000	.4830
SNP_A-1650973	.9840	1	.1000	.0330
SNP_A-1650992	.9970	1	.5000	.6330
SNP_A-1651000	1.000	1	.7500	.5670
SNP_A-1651011	.9950	1	.8500	.9500
SNP_A-1651029	.9970	1	.4000	.2830
SNP_A-1651054	1.000	1	.7000	.8170
SNP_A-1651080	.9840	1	.7500	.6210
SNP_A-1651108	.9970	1	.5000	.4660
SNP_A-1651149	1.000	1	.1000	.1500
SNP_A-1651151	1.000	1	.0000	.0000
SNP_A-1651182	.9890	1	.7500	.6170
SNP_A-1651183	.9970	1	.0000	.0500
SNP_A-1651194	.9950	1	.9000	.8620
SNP_A-1651207	1.000	1	.2000	.2000
SNP_A-1651210	1.000	1	1.000	.9500
SNP_A-1651243	.9650	1	.3500	.3330
SNP_A-1651248	1.000	1	.0000	.0500
SNP_A-1651286	1.000	1	.2500	.3670
SNP_A-1651298	.9950	1	.5000	.5500
SNP_A-1651316	.9920	1	.8500	.8620
SNP_A-1651325	.9970	1	.4000	.3330
SNP_A-1651329	1.000	1	.8500	.9330
SNP_A-1651331	.9670	1	.8500	.7590
SNP_A-1651332	.9730	1	.0000	.0000
SNP_A-1651344	1.000	1	.0000	.0000
SNP_A-1651349	.9750	1	.9440	.8330
SNP_A-1651370	.9970	1	.5000	.6330
SNP_A-1651400	1.000	1	.9500	.9830
SNP_A-1651410	.9810	1	.9000	.9670
SNP_A-1651412	1.000	1	.6500	.5000
SNP_A-1651422	1.000	1	.0000	.0670
SNP_A-1651426	.9970	1	.4500	.3670
SNP_A-1651473	.9840	1	1.000	1.000
SNP_A-1651475	1.000	1	1.000	.9500
SNP_A-1651477	1.000	1	.3500	.2000
SNP_A-1651529	.9970	1	1.000	.9000
SNP_A-1651548	1.000	1	1.000	.9500
SNP_A-1651556	1.000	1	.8500	.8500
SNP_A-1651557	1.000	1	.0000	.0000
SNP_A-1651558	.9950	1	.6500	.4480
SNP_A-1651570	.9730	1	.2000	.4140
SNP_A-1651575	.9460	1	.3120	.2330
SNP_A-1651583	.9400	1	.4000	.4230
SNP_A-1651584	.9840	1	.8000	.7590
SNP_A-1651603	1.000	1	.2500	.0500
SNP_A-1651635	1.000	1	1.000	.9000
SNP_A-1651647	.9780	1	1.000	.9500
SNP_A-1651651	.9890	1	.6500	.4000
SNP_A-1651652	1.000	1	.0000	.0000
SNP_A-1651659	1.000	1	.1000	.1500
SNP_A-1651663	.9810	1	.2000	.3830
SNP_A-1651671	.9970	1	.4000	.3500
SNP_A-1651687	1.000	1	1.000	1.000
SNP_A-1651692	1.000	1	.5500	.6000
SNP_A-1651700	1.000	1	.0000	.0000
SNP_A-1651723	.9320	1	.2220	.3750
SNP_A-1651736	.9840	1	.1500	.1830
SNP_A-1651742	.9700	1	.8000	.8170
SNP_A-1651750	.9810	1	.8890	.5830
SNP_A-1651757	.9920	1	.2000	.1830
SNP_A-1651768	1.000	1	.7500	.5000
SNP_A-1651769	.9970	1	.3000	.5000
SNP_A-1651773	.9810	1	.0000	.0000
SNP_A-1651787	1.000	1	1.000	1.000
SNP_A-1651793	.9950	1	.0500	.1170
SNP_A-1651797	1.000	1	.9500	1.000
SNP_A-1651821	.9370	1	.0000	.0580
SNP_A-1651825	1.000	1	.0000	.0670
SNP_A-1651826	1.000	1	.0000	.0000
SNP_A-1651829	1.000	1	.0000	.0000
SNP_A-1651834	1.000	1	.8500	.8670
SNP_A-1651847	1.000	1	.0000	.0170
SNP_A-1651885	.9560	1	.1000	.0670
SNP_A-1651889	.9780	1	.8500	.8670
SNP_A-1651894	1.000	1	.4500	.4170
SNP_A-1651908	1.000	1	.7000	.7670
SNP_A-1651931	.9970	1	.8000	.7170
SNP_A-1651962	.9370	1	.9500	.9110
SNP_A-1651972	.9970	1	.3500	.3000
SNP_A-1651975	1.000	1	.3500	.1830
SNP_A-1651978	1.000	1	.3500	.3330
SNP_A-1652005	.9970	1	.2500	.3330
SNP_A-1652020	1.000	1	.2000	.2500
SNP_A-1652024	.9970	1	.7000	.5830
SNP_A-1652035	1.000	1	1.000	1.000
SNP_A-1652038	.9950	1	.9000	.8170
SNP_A-1652047	1.000	1	1.000	1.000
SNP_A-1652057	1.000	1	.1500	.0670
SNP_A-1652063	.9480	1	.6880	.8280
SNP_A-1652065	.9950	1	.1000	.0670
SNP_A-1652076	1.000	1	.8500	.8670
SNP_A-1652084	1.000	1	.8000	.8000
SNP_A-1652088	1.000	1	.4500	.6670
SNP_A-1652104	.9780	1	.2000	.2500
SNP_A-1652128	.9970	1	.8500	.8330
SNP_A-1652145	1.000	1	.8500	.7000
SNP_A-1652155	1.000	1	.4500	.4830
SNP_A-1652157	.9920	1	.0500	.1250
SNP_A-1652192	1.000	1	.7000	.7670
SNP_A-1652193	1.000	1	.9500	.9330
SNP_A-1652197	.9780	1	.8500	.8830
SNP_A-1652209	.9730	1	.9000	.8670
SNP_A-1652219	1.000	1	.0000	.0000
SNP_A-1652234	.9970	1	.1000	.1830
SNP_A-1652235	.9970	1	.1500	.0500
SNP_A-1652276	1.000	1	1.000	1.000
SNP_A-1652282	1.000	1	.7500	.8500
SNP_A-1652297	1.000	1	.9500	.9830
SNP_A-1652307	.9400	1	.9000	.6960
SNP_A-1652308	1.000	1	.3500	.2670
SNP_A-1652314	.9890	1	.8000	.8330
SNP_A-1652320	.9950	1	.0500	.1330
SNP_A-1652347	1.000	1	.1000	.0500
SNP_A-1652378	.9970	1	.0000	.0000
SNP_A-1652416	.9670	1	.5000	.5580
SNP_A-1652428	.9890	1	.3890	.4140
SNP_A-1652430	.9970	1	1.000	.9170
SNP_A-1652449	.9970	1	.0000	.0000
SNP_A-1652450	1.000	1	.2500	.1170
SNP_A-1652456	1.000	1	.0000	.0330
SNP_A-1652457	1.000	1	.8000	.6000
SNP_A-1652460	.9920	1	.8000	.6670
SNP_A-1652461	.9950	1	.1500	.0500
SNP_A-1652463	.9970	1	.4000	.5670
SNP_A-1652482	1.000	1	1.000	.9670
SNP_A-1652507	.9970	1	.8500	.9170
SNP_A-1652514	1.000	1	.9500	.9500
SNP_A-1652523	1.000	1	.1000	.3330
SNP_A-1652531	.9840	1	.9500	.8830
SNP_A-1652532	1.000	1	.0500	.0170
SNP_A-1652548	1.000	1	.6000	.6330
SNP_A-1652562	1.000	1	.4500	.3170
SNP_A-1652570	1.000	1	.4000	.4500
SNP_A-1652571	.9460	1	.8500	.6900
SNP_A-1652596	1.000	1	.7000	.6830
SNP_A-1652597	.9620	1	1.000	1.000
SNP_A-1652606	1.000	1	.0000	.0000
SNP_A-1652619	.9920	1	.4000	.4830
SNP_A-1652627	1.000	1	.9500	.9500
SNP_A-1652630	1.000	1	1.000	1.000
SNP_A-1652634	.9840	1	.1000	.2170
SNP_A-1652662	.9970	1	1.000	.9170
SNP_A-1652681	.9970	1	.8000	.6000
SNP_A-1652699	1.000	1	.4500	.7000
SNP_A-1652700	1.000	1	.8000	.7830
SNP_A-1652712	.9780	1	.9500	.8280
SNP_A-1652718	.9970	1	.6000	.7670
SNP_A-1652719	.9700	1	.5500	.3330
SNP_A-1652733	1.000	1	.4000	.2500
SNP_A-1652735	.9950	1	.6000	.7500
SNP_A-1652758	.9750	1	.0560	.0340
SNP_A-1652793	1.000	1	1.000	1.000
SNP_A-1652796	.9480	1	.1000	.1430
SNP_A-1652800	.9970	1	.2000	.2500
SNP_A-1652816	1.000	1	.0500	.1830
SNP_A-1652828	1.000	1	.5000	.5330
SNP_A-1652854	1.000	1	.7000	.8000
SNP_A-1652857	.9920	1	.2000	.2170
SNP_A-1652869	.9070	1	.1500	.2120
SNP_A-1652870	1.000	1	.7000	.9500
SNP_A-1652880	.9950	1	.0500	.1000
SNP_A-1652889	.9970	1	.8000	.6000
SNP_A-1652907	1.000	1	.8000	.8830
SNP_A-1652946	.9970	1	.7500	.6670
SNP_A-1652964	1.000	1	1.000	.9830
SNP_A-1652973	.9950	1	.8000	.8170
SNP_A-1652989	1.000	1	.5500	.7170
SNP_A-1652992	.9970	1	.9000	.8170
SNP_A-1653013	1.000	1	1.000	1.000
SNP_A-1653018	1.000	1	.8000	.9670
SNP_A-1653047	1.000	1	.0000	.0000
SNP_A-1653053	.9840	1	.4500	.2170
SNP_A-1653087	.9970	1	.3000	.4170
SNP_A-1653089	.9400	1	.0000	.0000
SNP_A-1653104	1.000	1	.7500	.7500
SNP_A-1653107	1.000	1	.0000	.0000
SNP_A-1653127	1.000	1	.2000	.1830
SNP_A-1653131	.9950	1	.4000	.3330
SNP_A-1653165	1.000	1	.0000	.0000
SNP_A-1653187	.9810	1	.0000	.0170
SNP_A-1653198	1.000	1	.3500	.1830
SNP_A-1653204	1.000	1	.8000	.7830
SNP_A-1653205	.9890	1	.5500	.6170
SNP_A-1653226	.9920	1	.7500	.7590
SNP_A-1653229	1.000	1	.0000	.0000
SNP_A-1653232	1.000	1	.0000	.0000
SNP_A-1653233	.9970	1	.0000	.0690
SNP_A-1653234	1.000	1	.0000	.0500
SNP_A-1653239	.9920	1	.2000	.4000
SNP_A-1653240	1.000	1	.7500	.8670
SNP_A-1653253	1.000	1	1.000	1.000
SNP_A-1653268	.9890	1	.8500	.7830
SNP_A-1653273	1.000	1	.0000	.0000
SNP_A-1653277	1.000	1	1.000	1.000
SNP_A-1653284	1.000	1	.5000	.6000
SNP_A-1653308	1.000	1	.8500	.6170
SNP_A-1653312	.9970	1	.9000	.7330
SNP_A-1653316	.9890	1	.5500	.4330
SNP_A-1653317	1.000	1	1.000	1.000
SNP_A-1653341	1.000	1	.0000	.0000
SNP_A-1653343	.9840	1	.0500	.0000
SNP_A-1653349	.9950	1	.6000	.6500
SNP_A-1653358	1.000	1	.2500	.2330
SNP_A-1653428	.9670	1	.3120	.2000
SNP_A-1653443	.9970	1	.8000	.6330
SNP_A-1653448	.9780	1	.1670	.1430
SNP_A-1653454	.9920	1	.8000	.7670
SNP_A-1653476	.9970	1	.1500	.2000
SNP_A-1653481	.9590	1	.9000	.7830
SNP_A-1653484	1.000	1	.7000	.5000
SNP_A-1653493	.9890	1	.3500	.4310
SNP_A-1653508	1.000	1	.0500	.0670
SNP_A-1653518	1.000	1	1.000	1.000
SNP_A-1653526	1.000	1	.0000	.0000
SNP_A-1653581	1.000	1	.0000	.0000
SNP_A-1653587	1.000	1	.9000	.8330
SNP_A-1653595	1.000	1	1.000	1.000
SNP_A-1653603	.9510	1	.3500	.4110
SNP_A-1653604	1.000	1	.2000	.0670
SNP_A-1653607	1.000	1	.0000	.0170
SNP_A-1653609	1.000	1	.2500	.3000
SNP_A-1653621	.9950	1	1.000	1.000
SNP_A-1653628	1.000	1	.0500	.0500
SNP_A-1653644	1.000	1	.3500	.3330
SNP_A-1653684	.9890	1	.9000	.7760
SNP_A-1653710	1.000	1	1.000	1.000
SNP_A-1653721	1.000	1	.0000	.0000
SNP_A-1653725	.9970	1	.7000	.5500
SNP_A-1653733	1.000	1	1.000	1.000
SNP_A-1653741	1.000	1	.9500	.8830
SNP_A-1653805	.9290	1	.8890	.8620
SNP_A-1653811	.9240	1	.7000	.6720
SNP_A-1653843	.9950	1	.3000	.4500
SNP_A-1653846	1.000	1	.7000	.8000
SNP_A-1653864	.9950	1	1.000	.9830
SNP_A-1653888	.9970	1	.7500	.7830
SNP_A-1653894	1.000	1	.3000	.3330
SNP_A-1653903	.9400	1	.4000	.5520
SNP_A-1653918	.9970	1	.1500	.1500
SNP_A-1653931	1.000	1	.1500	.2670
SNP_A-1653950	.9970	1	.1500	.2330
SNP_A-1653961	1.000	1	.0000	.0000
SNP_A-1653966	1.000	1	.1500	.2330
SNP_A-1653970	.9950	1	.5000	.6380
SNP_A-1653993	.9970	1	.3500	.4500
SNP_A-1653999	.9920	1	.0000	.0000
SNP_A-1654001	1.000	1	1.000	1.000
SNP_A-1654004	.9970	1	.7500	.4330
SNP_A-1654035	.9920	1	.8500	.9000
SNP_A-1654041	.9950	1	.7500	.6330
SNP_A-1654060	1.000	1	.0000	.0000
SNP_A-1654070	.9540	1	.6000	.4500
SNP_A-1654086	.9840	1	.7000	.5540
SNP_A-1654105	.9950	1	.2780	.5170
SNP_A-1654116	1.000	1	1.000	1.000
SNP_A-1654120	.9460	1	.4500	.5520
SNP_A-1654121	1.000	1	.0000	.0000
SNP_A-1654153	.9970	1	.2000	.2830
SNP_A-1654181	1.000	1	.4000	.4000
SNP_A-1654206	1.000	1	.6500	.6170
SNP_A-1654210	1.000	1	.4000	.5500
SNP_A-1654225	1.000	1	.5000	.5170
SNP_A-1654229	.9950	1	.5500	.5860
SNP_A-1654231	.9970	1	.1000	.0330
SNP_A-1654281	1.000	1	1.000	1.000
SNP_A-1654289	1.000	1	.6500	.7000
SNP_A-1654309	.9890	1	.9000	.8620
SNP_A-1654326	1.000	1	1.000	1.000
SNP_A-1654346	.9860	1	.9500	.9140
SNP_A-1654347	1.000	1	.4000	.2000
SNP_A-1654361	.9750	1	.8000	.7500
SNP_A-1654368	.9920	1	.8500	.7330
SNP_A-1654371	.9180	1	.7500	.6210
SNP_A-1654391	1.000	1	1.000	.9170
SNP_A-1654404	1.000	1	.0500	.0830
SNP_A-1654461	.9920	1	.6500	.6170
SNP_A-1654475	.9730	1	.9000	.8100
SNP_A-1654486	.9540	1	.6000	.6000
SNP_A-1654495	1.000	1	.7500	.7830
SNP_A-1654513	.9950	1	.7220	.7830
SNP_A-1654516	1.000	1	.0000	.0000
SNP_A-1654528	1.000	1	.0000	.0000
SNP_A-1654535	1.000	1	1.000	1.000
SNP_A-1654542	1.000	1	1.000	.9170
SNP_A-1654544	.9920	1	.1000	.1670
SNP_A-1654567	1.000	1	.4500	.5170
SNP_A-1654623	.9750	1	.1500	.3000
SNP_A-1654627	.9970	1	.2500	.3000
SNP_A-1654636	.9050	1	1.000	1.000
SNP_A-1654647	1.000	1	.3500	.4670
SNP_A-1654652	1.000	1	1.000	1.000
SNP_A-1654655	.9350	1	.2500	.2330
SNP_A-1654666	.9970	1	.0000	.0000
SNP_A-1654668	1.000	1	.0000	.0000
SNP_A-1654674	1.000	1	.2000	.2170
SNP_A-1654675	1.000	1	.3500	.1170
SNP_A-1654687	1.000	1	.1000	.1330
SNP_A-1654692	.9970	1	.3500	.3280
SNP_A-1654696	.9620	1	.7220	.8390
SNP_A-1654698	1.000	1	.9000	.8670
SNP_A-1654719	1.000	1	1.000	1.000
SNP_A-1654725	1.000	1	.7500	.8000
SNP_A-1654736	1.000	1	1.000	1.000
SNP_A-1654741	1.000	1	1.000	.9170
SNP_A-1654748	1.000	1	.0000	.0000
SNP_A-1654820	.9860	1	.2500	.4670
SNP_A-1654823	1.000	1	.0000	.0000
SNP_A-1654828	1.000	1	.1000	.2170
SNP_A-1654880	.9970	1	.3000	.3670
SNP_A-1654882	.9180	1	.5560	.4250
SNP_A-1654891	1.000	1	.3000	.2500
SNP_A-1654970	.9890	1	.4000	.4310
SNP_A-1654979	.9970	1	.5500	.3830
SNP_A-1654983	1.000	1	.8000	.8830
SNP_A-1655016	.9970	1	.5000	.3330
SNP_A-1655028	1.000	1	.0000	.0330
SNP_A-1655032	1.000	1	1.000	1.000
SNP_A-1655044	.9970	1	.9500	.9170
SNP_A-1655068	.9950	1	.8000	.8170
SNP_A-1655094	1.000	1	.0000	.0000
SNP_A-1655095	.9970	1	.3000	.3170
SNP_A-1655107	.9590	1	.6500	.8750
SNP_A-1655113	.9560	1	.3000	.4140
SNP_A-1655119	1.000	1	.0000	.0000
SNP_A-1655138	1.000	1	1.000	1.000
SNP_A-1655150	.9780	1	.0560	.0740
SNP_A-1655176	1.000	1	.2500	.1830
SNP_A-1655192	1.000	1	.0000	.0000
SNP_A-1655193	.9970	1	.1500	.2000
SNP_A-1655212	1.000	1	.5000	.5000
SNP_A-1655240	1.000	1	.1000	.0170
SNP_A-1655247	.9920	1	.8500	.8000
SNP_A-1655253	1.000	1	1.000	1.000
SNP_A-1655257	1.000	1	.7000	.7330
SNP_A-1655258	1.000	1	.7500	.8000
SNP_A-1655284	.9970	1	.2500	.3000
SNP_A-1655288	1.000	1	.4500	.4000
SNP_A-1655302	1.000	1	.1000	.1170
SNP_A-1655310	.9670	1	.4500	.4330
SNP_A-1655328	.9970	1	.0000	.0000
SNP_A-1655346	1.000	1	.9000	.9830
SNP_A-1655356	.9700	1	.9000	.8450
SNP_A-1655357	1.000	1	.3000	.3330
SNP_A-1655366	1.000	1	.0000	.0330
SNP_A-1655376	.9540	1	.6000	.8330
SNP_A-1655392	1.000	1	.5500	.6000
SNP_A-1655443	.9970	1	.8500	.8830
SNP_A-1655445	1.000	1	.9500	.9330
SNP_A-1655452	1.000	1	1.000	1.000
SNP_A-1655453	1.000	1	1.000	1.000
SNP_A-1655455	1.000	1	.2000	.2330
SNP_A-1655470	.9920	1	.0500	.2670
SNP_A-1655472	1.000	1	.2500	.1500
SNP_A-1655483	.9970	1	.9000	.8500
SNP_A-1655487	1.000	1	.2000	.1330
SNP_A-1655528	.9950	1	.9000	.8330
SNP_A-1655567	1.000	1	.0500	.0500
SNP_A-1655614	.9950	1	.8500	.8790
SNP_A-1655625	1.000	1	.0000	.0000
SNP_A-1655644	.9950	1	.6000	.8330
SNP_A-1655665	.9970	1	.3000	.4670
SNP_A-1655678	.9890	1	.2000	.2830
SNP_A-1655682	1.000	1	.0000	.0500
SNP_A-1655687	1.000	1	1.000	1.000
SNP_A-1655698	.9970	1	.0500	.0500
SNP_A-1655717	1.000	1	.1000	.2170
SNP_A-1655729	1.000	1	.0000	.0000
SNP_A-1655749	1.000	1	.9000	.9830
SNP_A-1655783	1.000	1	.4000	.3000
SNP_A-1655791	.9920	1	.2000	.2830
SNP_A-1655810	1.000	1	.6000	.7000
SNP_A-1655812	1.000	1	1.000	.9500
SNP_A-1655814	1.000	1	.6000	.5500
SNP_A-1655823	1.000	1	.3500	.2170
SNP_A-1655833	1.000	1	.8500	.8670
SNP_A-1655843	.9840	1	.0000	.1330
SNP_A-1655860	1.000	1	.0500	.0170
SNP_A-1655948	1.000	1	.0000	.0170
SNP_A-1655983	.9920	1	.9500	.8670
SNP_A-1655989	1.000	1	.0000	.0000
SNP_A-1655990	.9970	1	.0000	.0000
SNP_A-1655991	1.000	1	.2500	.2330
SNP_A-1655993	.9240	1	.4000	.4640
SNP_A-1655997	.9950	1	.3500	.2000
SNP_A-1656032	.9890	1	1.000	.9830
SNP_A-1656045	1.000	1	1.000	1.000
SNP_A-1656046	.9970	1	.6500	.7000
SNP_A-1656055	1.000	1	.8000	.9330
SNP_A-1656056	1.000	1	.0000	.0000
SNP_A-1656078	.9750	1	.7000	.9140
SNP_A-1656097	.9890	1	.4000	.5830
SNP_A-1656101	.9950	1	.3500	.3830
SNP_A-1656108	.9890	1	.3000	.3670
SNP_A-1656203	1.000	1	1.000	.9170
SNP_A-1656279	1.000	1	.0000	.0000
SNP_A-1656286	1.000	1	.8500	.9170
SNP_A-1656294	.9350	1	1.000	.9310
SNP_A-1656307	1.000	1	.2000	.2830
SNP_A-1656309	.9970	1	.0500	.0170
SNP_A-1656346	1.000	1	1.000	1.000
SNP_A-1656355	1.000	1	.5000	.4330
SNP_A-1656358	.9860	1	.8500	.8170
SNP_A-1656360	1.000	1	.1000	.1170
SNP_A-1656380	1.000	1	1.000	1.000
SNP_A-1656385	1.000	1	.8500	.7330
SNP_A-1656396	1.000	1	.0000	.1170
SNP_A-1656402	.9890	1	1.000	.9500
SNP_A-1656403	1.000	1	.8000	.7830
SNP_A-1656418	.9370	1	.0000	.0000
SNP_A-1656421	1.000	1	1.000	.9830
SNP_A-1656424	.9950	1	.2000	.1670
SNP_A-1656428	1.000	1	1.000	.9670
SNP_A-1656432	.9890	1	.2000	.3000
SNP_A-1656434	.9070	1	.8500	.9810
SNP_A-1656471	.9920	1	.8500	.8000
SNP_A-1656477	1.000	1	.0500	.0330
SNP_A-1656502	1.000	1	.8000	.7500
SNP_A-1656508	1.000	1	1.000	1.000
SNP_A-1656510	1.000	1	.6000	.8330
SNP_A-1656511	.9970	1	.7000	.6500
SNP_A-1656526	.9950	1	.9500	.9330
SNP_A-1656533	1.000	1	1.000	.9170
SNP_A-1656538	.9970	1	.0000	.0000
SNP_A-1656544	.9970	1	.7500	.8830
SNP_A-1656559	1.000	1	.2000	.1000
SNP_A-1656560	1.000	1	.0000	.0830
SNP_A-1656572	1.000	1	.3500	.3830
SNP_A-1656576	.9970	1	.1500	.0670
SNP_A-1656584	.9970	1	.1000	.1830
SNP_A-1656608	.9950	1	.9000	.9170
SNP_A-1656625	.9950	1	.6000	.7000
SNP_A-1656634	1.000	1	.4500	.6330
SNP_A-1656649	.9840	1	.8330	.6380
SNP_A-1656650	.9750	1	1.000	.6670
SNP_A-1656656	1.000	1	1.000	1.000
SNP_A-1656657	.9670	1	1.000	.9330
SNP_A-1656665	1.000	1	.0000	.0000
SNP_A-1656666	.9950	1	.2500	.3500
SNP_A-1656701	1.000	1	.6000	.6670
SNP_A-1656705	.9700	1	.1500	.1480
SNP_A-1656707	.9970	1	.5000	.5830
SNP_A-1656716	.9950	1	.7500	.8170
SNP_A-1656717	.9890	1	1.000	.9670
SNP_A-1656738	.9890	1	.9500	.8330
SNP_A-1656743	1.000	1	.5000	.4670
SNP_A-1656750	.9920	1	.9000	.8670
SNP_A-1656766	.9970	1	.1000	.1720
SNP_A-1656784	.9670	1	.0000	.0180
SNP_A-1656827	.9970	1	.0500	.0170
SNP_A-1656841	1.000	1	1.000	1.000
SNP_A-1656882	1.000	1	.0500	.1330
SNP_A-1656886	1.000	1	.2500	.1830
SNP_A-1656896	.9970	1	.8000	.8170
SNP_A-1656916	1.000	1	.2500	.1000
SNP_A-1656920	1.000	1	1.000	1.000
SNP_A-1656951	1.000	1	1.000	1.000
SNP_A-1657006	.9970	1	.1500	.2000
SNP_A-1657017	.9160	1	.2220	.2070
SNP_A-1657030	1.000	1	.0000	.0000
SNP_A-1657046	.9920	1	.6000	.5000
SNP_A-1657063	1.000	1	.0000	.0000
SNP_A-1657065	.9950	1	.6000	.5500
SNP_A-1657071	1.000	1	1.000	.9670
SNP_A-1657088	1.000	1	.0000	.0000
SNP_A-1657090	.9970	1	.4500	.4670
SNP_A-1657129	1.000	1	.0000	.0000
SNP_A-1657138	1.000	1	.0000	.0000
SNP_A-1657141	.9620	1	.0000	.0360
SNP_A-1657151	.9750	1	.3000	.1030
SNP_A-1657166	1.000	1	1.000	1.000
SNP_A-1657167	.9920	1	.6000	.5000
SNP_A-1657170	1.000	1	.8000	.8170
SNP_A-1657171	.9970	1	.4000	.2330
SNP_A-1657175	1.000	1	.1500	.1830
SNP_A-1657201	.9840	1	.0560	.0670
SNP_A-1657213	1.000	1	1.000	1.000
SNP_A-1657219	1.000	1	.9500	.9000
SNP_A-1657223	1.000	1	.0000	.0000
SNP_A-1657228	1.000	1	.0000	.0000
SNP_A-1657230	1.000	1	.0000	.0000
SNP_A-1657247	.9240	1	.0620	.1550
SNP_A-1657251	1.000	1	.3500	.5000
SNP_A-1657259	1.000	1	.4500	.6330
SNP_A-1657295	.9970	1	.7000	.7670
SNP_A-1657299	1.000	1	.6000	.7330
SNP_A-1657323	1.000	1	.9500	.9670
SNP_A-1657328	.9950	1	1.000	.9500
SNP_A-1657332	.9670	1	.0000	.0340
SNP_A-1657334	.9810	1	.8500	.8620
SNP_A-1657335	1.000	1	.9000	.7500
SNP_A-1657348	1.000	1	.2000	.1830
SNP_A-1657356	.9950	1	1.000	.9670
SNP_A-1657367	1.000	1	.3000	.5000
SNP_A-1657382	1.000	1	1.000	1.000
SNP_A-1657383	1.000	1	.1000	.3830
SNP_A-1657406	.9810	1	.0000	.0000
SNP_A-1657408	1.000	1	.9500	.9830
SNP_A-1657443	1.000	1	.3500	.2170
SNP_A-1657498	1.000	1	.0500	.0670
SNP_A-1657503	.9890	1	.5500	.6330
SNP_A-1657504	1.000	1	.0000	.0830
SNP_A-1657510	.9970	1	.1000	.1830
SNP_A-1657532	1.000	1	.3500	.2830
SNP_A-1657555	1.000	1	.3500	.4830
SNP_A-1657635	1.000	1	.0500	.0000
SNP_A-1657645	.9890	1	.8500	.9330
SNP_A-1657669	1.000	1	.5500	.6830
SNP_A-1657689	1.000	1	.0000	.0000
SNP_A-1657695	.9620	1	.0500	.0170
SNP_A-1657704	1.000	1	1.000	1.000
SNP_A-1657726	.9650	1	.7000	.7930
SNP_A-1657746	1.000	1	1.000	.9330
SNP_A-1657768	.9950	1	.2000	.3000
SNP_A-1657800	1.000	1	.1000	.1670
SNP_A-1657813	1.000	1	1.000	.9830
SNP_A-1657821	.9700	1	.0500	.0500
SNP_A-1657838	1.000	1	1.000	1.000
SNP_A-1657847	.9840	1	.1000	.2860
SNP_A-1657872	1.000	1	.0000	.0000
SNP_A-1657898	1.000	1	1.000	1.000
SNP_A-1657911	.9970	1	.9500	.9670
SNP_A-1657926	1.000	1	.0000	.0000
SNP_A-1657931	1.000	1	.9500	1.000
SNP_A-1657932	.9920	1	.2000	.2590
SNP_A-1657945	1.000	1	1.000	1.000
SNP_A-1657959	.9400	1	.2500	.2830
SNP_A-1657968	.9860	1	.0500	.0330
SNP_A-1657973	.9970	1	.1500	.2500
SNP_A-1657980	1.000	1	.0500	.0000
SNP_A-1658014	.9970	1	.7500	.7330
SNP_A-1658015	.9950	1	.9000	.9330
SNP_A-1658017	.9860	1	.9000	.8000
SNP_A-1658025	.9970	1	1.000	1.000
SNP_A-1658041	1.000	1	.0000	.0000
SNP_A-1658045	.9970	1	.1000	.1330
SNP_A-1658058	1.000	1	.8000	.7170
SNP_A-1658069	.9810	1	.2500	.2500
SNP_A-1658079	.9970	1	.2500	.1030
SNP_A-1658088	1.000	1	1.000	1.000
SNP_A-1658113	1.000	1	.0000	.0830
SNP_A-1658118	.9920	1	.3500	.5670
SNP_A-1658126	.9970	1	.6500	.5500
SNP_A-1658142	.9780	1	.2220	.1380
SNP_A-1658143	.9890	1	.0500	.1830
SNP_A-1658147	.9860	1	.3500	.4330
SNP_A-1658150	1.000	1	1.000	1.000
SNP_A-1658153	.9480	1	.4000	.3790
SNP_A-1658164	1.000	1	.8500	.7670
SNP_A-1658183	1.000	1	.0000	.0000
SNP_A-1658184	1.000	1	1.000	1.000
SNP_A-1658194	.9970	1	.2000	.2170
SNP_A-1658199	.9920	1	.5500	.2500
SNP_A-1658217	.9160	1	.0000	.0380
SNP_A-1658232	1.000	1	.0000	.0000
SNP_A-1658241	1.000	1	.4000	.2670
SNP_A-1658253	.9970	1	1.000	1.000
SNP_A-1658267	.9970	1	.9000	.9330
SNP_A-1658286	1.000	1	1.000	.9830
SNP_A-1658293	.9320	1	.2000	.0690
SNP_A-1658308	.9970	1	.9500	.8330
SNP_A-1658315	.9730	1	.3500	.3830
SNP_A-1658328	1.000	1	.0000	.1330
SNP_A-1658332	.9970	1	.0000	.0330
SNP_A-1658341	1.000	1	.0000	.1000
SNP_A-1658345	1.000	1	.5500	.6330
SNP_A-1658373	.9160	1	.5620	.6350
SNP_A-1658396	.9620	1	.5500	.3830
SNP_A-1658415	1.000	1	.3000	.3500
SNP_A-1658436	1.000	1	.5500	.5000
SNP_A-1658476	1.000	1	.4000	.5670
SNP_A-1658478	.9970	1	.0000	.0830
SNP_A-1658483	1.000	1	.7500	.6170
SNP_A-1658489	.9730	1	.9440	.8970
SNP_A-1658496	1.000	1	.4500	.2670
SNP_A-1658509	1.000	1	1.000	1.000
SNP_A-1658515	.9840	1	.8000	.9330
SNP_A-1658546	1.000	1	.5500	.5000
SNP_A-1658582	1.000	1	.0000	.0000
SNP_A-1658584	1.000	1	1.000	.9500
SNP_A-1658598	.9050	1	.0000	.0000
SNP_A-1658600	.9970	1	.0000	.0000
SNP_A-1658602	1.000	1	.0000	.0000
SNP_A-1658615	.9260	1	.3500	.4640
SNP_A-1658622	.9370	1	.2780	.2330
SNP_A-1658633	.9970	1	.4500	.4000
SNP_A-1658685	1.000	1	.9000	.9330
SNP_A-1658708	.9890	1	.9500	.9290
SNP_A-1658712	1.000	1	1.000	.9500
SNP_A-1658714	1.000	1	.0000	.0170
SNP_A-1658718	.9970	1	.2500	.2500
SNP_A-1658735	.9560	1	.9000	.7590
SNP_A-1658744	.9700	1	.8500	.9000
SNP_A-1658768	1.000	1	1.000	1.000
SNP_A-1658769	.9100	1	.2000	.2410
SNP_A-1658780	.9970	1	.1000	.1030
SNP_A-1658786	1.000	1	1.000	.9830
SNP_A-1658787	1.000	1	1.000	1.000
SNP_A-1658790	1.000	1	1.000	.8670
SNP_A-1658806	1.000	1	.0000	.0000
SNP_A-1658808	1.000	1	.0000	.0170
SNP_A-1658820	.9920	1	.9500	.9830
SNP_A-1658825	1.000	1	1.000	1.000
SNP_A-1658851	1.000	1	1.000	1.000
SNP_A-1658897	.9840	1	.9000	.8500
SNP_A-1658925	.9730	1	.6500	.8100
SNP_A-1658975	1.000	1	.3500	.2670
SNP_A-1658976	1.000	1	.8000	.7830
SNP_A-1658984	.9890	1	.9500	.8930
SNP_A-1658987	1.000	1	.0000	.0000
SNP_A-1658993	1.000	1	.0000	.0000
SNP_A-1659019	1.000	1	.2000	.0500
SNP_A-1659022	1.000	1	.6500	.4670
SNP_A-1659041	.9620	1	.4440	.6500
SNP_A-1659051	1.000	1	.2500	.3170
SNP_A-1659084	1.000	1	.8500	.9330
SNP_A-1659094	.9950	1	.1000	.1330
SNP_A-1659099	.9860	1	.5000	.4140
SNP_A-1659102	1.000	1	.7000	.6500
SNP_A-1659110	.9700	1	.0500	.0170
SNP_A-1659125	.9950	1	.9500	.9170
SNP_A-1659128	1.000	1	1.000	1.000
SNP_A-1659133	.9780	1	.7000	.5830
SNP_A-1659140	1.000	1	.1000	.1330
SNP_A-1659156	1.000	1	.9000	.9330
SNP_A-1659162	1.000	1	.0500	.0330
SNP_A-1659174	.9070	1	.4380	.4480
SNP_A-1659187	1.000	1	.8000	.8330
SNP_A-1659190	1.000	1	1.000	1.000
SNP_A-1659191	1.000	1	.0500	.0500
SNP_A-1659208	1.000	1	.7000	.7000
SNP_A-1659232	1.000	1	1.000	1.000
SNP_A-1659239	1.000	1	.0000	.0000
SNP_A-1659246	1.000	1	.3000	.3000
SNP_A-1659247	1.000	1	.6500	.3670
SNP_A-1659269	.9700	1	.1500	.0330
SNP_A-1659272	1.000	1	.0000	.0000
SNP_A-1659278	1.000	1	.0000	.0000
SNP_A-1659288	1.000	1	.1500	.2170
SNP_A-1659290	1.000	1	.2500	.3000
SNP_A-1659292	1.000	1	.2000	.2170
SNP_A-1659310	1.000	1	.1500	.2670
SNP_A-1659325	1.000	1	.9500	.7330
SNP_A-1659345	.9920	1	.3500	.2670
SNP_A-1659356	1.000	1	.0000	.0170
SNP_A-1659401	1.000	1	1.000	1.000
SNP_A-1659442	1.000	1	.1000	.0500
SNP_A-1659451	.9970	1	.4500	.3170
SNP_A-1659452	1.000	1	.7500	.6670
SNP_A-1659454	1.000	1	.3500	.1500
SNP_A-1659470	.9950	1	.7500	.5500
SNP_A-1659476	.9970	1	.8000	.7500
SNP_A-1659478	1.000	1	.8500	.6670
SNP_A-1659482	.9370	1	.6110	.5170
SNP_A-1659484	1.000	1	.0000	.0000
SNP_A-1659490	1.000	1	.3000	.3170
SNP_A-1659495	.9970	1	1.000	1.000
SNP_A-1659514	.9970	1	.7500	.5670
SNP_A-1659530	.9810	1	.8500	.9670
SNP_A-1659555	.9970	1	.2500	.3000
SNP_A-1659560	.9950	1	.0000	.0500
SNP_A-1659561	1.000	1	.2000	.1330
SNP_A-1659574	.9620	1	.7500	.5860
SNP_A-1659592	.9950	1	.0500	.0670
SNP_A-1659599	1.000	1	.2000	.1170
SNP_A-1659612	1.000	1	.7000	.7670
SNP_A-1659636	1.000	1	.1000	.2170
SNP_A-1659646	1.000	1	.8500	.7330
SNP_A-1659655	1.000	1	.0000	.0000
SNP_A-1659659	.9670	1	.0000	.0000
SNP_A-1659675	.9560	1	.7000	.8150
SNP_A-1659706	1.000	1	.3500	.3170
SNP_A-1659707	1.000	1	.4000	.2330
SNP_A-1659724	1.000	1	.6500	.6330
SNP_A-1659730	1.000	1	.4000	.3670
SNP_A-1659755	1.000	1	1.000	1.000
SNP_A-1659756	.9950	1	.3500	.3330
SNP_A-1659772	1.000	1	1.000	1.000
SNP_A-1659782	1.000	1	.7000	.9000
SNP_A-1659810	1.000	1	.0000	.0330
SNP_A-1659827	.9840	1	.2220	.1170
SNP_A-1659840	.9970	1	.1500	.1330
SNP_A-1659852	.9780	1	.7500	.5000
SNP_A-1659897	.9810	1	.2500	.2240
SNP_A-1659906	.9840	1	1.000	.9830
SNP_A-1659914	.9540	1	.1110	.2410
SNP_A-1659928	1.000	1	.6000	.6170
SNP_A-1659929	.9320	1	.0560	.0670
SNP_A-1659931	1.000	1	.2500	.2670
SNP_A-1659938	1.000	1	1.000	1.000
SNP_A-1659960	1.000	1	.9000	.6000
SNP_A-1659976	.9860	1	.5000	.3500
SNP_A-1659997	.9350	1	.7860	.6150
SNP_A-1660027	1.000	1	.0000	.0170
SNP_A-1660037	1.000	1	.0000	.0500
SNP_A-1660073	1.000	1	.2500	.2330
SNP_A-1660092	.9430	1	.9000	.8570
SNP_A-1660120	1.000	1	1.000	.9670
SNP_A-1660129	.9970	1	.0000	.0000
SNP_A-1660131	.9950	1	.3500	.8330
SNP_A-1660132	1.000	1	1.000	1.000
SNP_A-1660135	1.000	1	.0500	.1330
SNP_A-1660145	1.000	1	.0000	.0000
SNP_A-1660152	1.000	1	.1000	.1000
SNP_A-1660153	.9840	1	1.000	.9480
SNP_A-1660171	1.000	1	.3500	.4000
SNP_A-1660203	1.000	1	1.000	1.000
SNP_A-1660228	1.000	1	1.000	1.000
SNP_A-1660258	.9400	1	.2500	.1790
SNP_A-1660272	1.000	1	.0000	.0000
SNP_A-1660284	.9810	1	.7780	.8000
SNP_A-1660285	1.000	1	.1000	.1170
SNP_A-1660303	1.000	1	.9500	.9670
SNP_A-1660321	1.000	1	.0000	.0500
SNP_A-1660339	1.000	1	1.000	.9330
SNP_A-1660352	.9480	1	.5500	.4670
SNP_A-1660368	.9920	1	.9000	.6170
SNP_A-1660387	.9860	1	.6110	.6000
SNP_A-1660394	.9890	1	.4500	.4830
SNP_A-1660407	1.000	1	.8500	.8500
SNP_A-1660417	.9840	1	.6500	.5670
SNP_A-1660426	1.000	1	.9000	.8000
SNP_A-1660427	1.000	1	.9000	.7500
SNP_A-1660463	.9970	1	.6500	.6670
SNP_A-1660466	.9730	1	.1500	.2590
SNP_A-1660484	1.000	1	.0000	.0330
SNP_A-1660491	1.000	1	.0000	.0170
SNP_A-1660513	1.000	1	.4000	.4830
SNP_A-1660532	1.000	1	.7000	.8000
SNP_A-1660534	1.000	1	.0000	.0330
SNP_A-1660540	.9260	1	.8500	.8040
SNP_A-1660543	.9970	1	.9500	.9830
SNP_A-1660552	1.000	1	1.000	1.000
SNP_A-1660566	1.000	1	.1000	.0830
SNP_A-1660584	1.000	1	.0000	.0000
SNP_A-1660594	1.000	1	.4500	.4330
SNP_A-1660612	.9970	1	.9000	.8000
SNP_A-1660614	.9510	1	.4500	.4830
SNP_A-1660617	1.000	1	.9000	.8830
SNP_A-1660642	1.000	1	.0500	.0330
SNP_A-1660691	1.000	1	.9000	.9170
SNP_A-1660704	1.000	1	1.000	1.000
SNP_A-1660730	.9780	1	.4500	.4830
SNP_A-1660759	1.000	1	.7500	.8670
SNP_A-1660782	1.000	1	.3500	.4500
SNP_A-1660797	1.000	1	.2000	.1170
SNP_A-1660803	1.000	1	.3000	.4830
SNP_A-1660815	1.000	1	.0500	.0330
SNP_A-1660827	.9970	1	.1500	.1000
SNP_A-1660863	1.000	1	.1500	.1830
SNP_A-1660887	.9860	1	.6500	.6670
SNP_A-1660896	1.000	1	.6500	.7330
SNP_A-1660899	.9700	1	.0000	.1000
SNP_A-1660906	.9970	1	1.000	1.000
SNP_A-1660928	1.000	1	.9000	.9670
SNP_A-1660943	.9950	1	.5500	.2830
SNP_A-1660965	1.000	1	.0000	.0500
SNP_A-1660993	1.000	1	.1500	.1330
SNP_A-1661003	.9950	1	.6500	.5520
SNP_A-1661012	1.000	1	1.000	1.000
SNP_A-1661024	.9400	1	.2780	.1850
SNP_A-1661048	1.000	1	.9000	.8830
SNP_A-1661085	1.000	1	.9500	.8830
SNP_A-1661134	.9970	1	.2500	.2330
SNP_A-1661137	1.000	1	.2000	.2330
SNP_A-1661138	1.000	1	1.000	1.000
SNP_A-1661146	1.000	1	.9500	.9670
SNP_A-1661172	1.000	1	1.000	1.000
SNP_A-1661175	1.000	1	.0000	.1170
SNP_A-1661178	.9260	1	.1500	.4140
SNP_A-1661227	1.000	1	.2500	.2500
SNP_A-1661256	1.000	1	.8000	.7000
SNP_A-1661258	1.000	1	.8000	.6670
SNP_A-1661284	1.000	1	.2000	.0500
SNP_A-1661328	1.000	1	.7000	.9000
SNP_A-1661348	1.000	1	.7500	.7830
SNP_A-1661363	.9460	1	.0000	.0170
SNP_A-1661382	1.000	1	.2000	.1000
SNP_A-1661450	1.000	1	.0000	.0000
SNP_A-1661458	1.000	1	.0000	.0000
SNP_A-1661460	1.000	1	1.000	1.000
SNP_A-1661486	.9950	1	.9000	.8620
SNP_A-1661509	1.000	1	.0500	.0670
SNP_A-1661511	.9860	1	.1000	.2000
SNP_A-1661530	1.000	1	.5500	.7330
SNP_A-1661558	1.000	1	.3000	.3170
SNP_A-1661566	.9050	1	.9290	.8750
SNP_A-1661607	1.000	1	.1000	.2000
SNP_A-1661611	.9970	1	.9000	.9500
SNP_A-1661635	1.000	1	.7500	.6670
SNP_A-1661662	1.000	1	.9000	.9830
SNP_A-1661677	.9970	1	.0000	.0000
SNP_A-1661699	.9020	1	.2500	.1960
SNP_A-1661704	.9970	1	.3000	.3170
SNP_A-1661711	.9920	1	.1500	.1170
SNP_A-1661758	.9950	1	1.000	.9480
SNP_A-1661762	.9970	1	.3500	.3330
SNP_A-1661769	.9970	1	.8000	.9170
SNP_A-1661780	1.000	1	.3500	.2670
SNP_A-1661787	1.000	1	1.000	1.000
SNP_A-1661808	.9970	1	.0560	.1500
SNP_A-1661817	.9970	1	.9000	.9500
SNP_A-1661834	.9510	1	.0560	.0500
SNP_A-1661837	1.000	1	.8500	.9170
SNP_A-1661843	.9970	1	.6500	.5670
SNP_A-1661855	.9950	1	.0500	.0830
SNP_A-1661857	.9890	1	1.000	1.000
SNP_A-1661859	1.000	1	.5500	.6330
SNP_A-1661864	1.000	1	.7000	.6170
SNP_A-1661874	1.000	1	.9500	.9830
SNP_A-1661892	1.000	1	.9000	.9670
SNP_A-1661905	.9890	1	.0000	.1000
SNP_A-1661914	.9810	1	1.000	.9480
SNP_A-1661954	1.000	1	.7000	.7830
SNP_A-1661960	1.000	1	.9000	.9330
SNP_A-1661971	.9890	1	.8500	.6670
SNP_A-1662017	1.000	1	.0000	.0000
SNP_A-1662021	.9970	1	.0000	.2170
SNP_A-1662023	.9350	1	.0000	.1030
SNP_A-1662031	1.000	1	.0000	.0000
SNP_A-1662042	1.000	1	.3000	.3830
SNP_A-1662073	1.000	1	.0000	.0000
SNP_A-1662076	.9950	1	.6000	.3330
SNP_A-1662078	.9210	1	.9440	1.000
SNP_A-1662085	.9180	1	.4440	.3970
SNP_A-1662088	1.000	1	.1000	.1670
SNP_A-1662093	.9370	1	1.000	1.000
SNP_A-1662100	.9970	1	.8000	.6330
SNP_A-1662111	1.000	1	1.000	.9170
SNP_A-1662120	.9970	1	.1500	.1670
SNP_A-1662129	1.000	1	.1000	.0170
SNP_A-1662148	1.000	1	.5000	.4000
SNP_A-1662151	1.000	1	1.000	1.000
SNP_A-1662179	.9510	1	.8000	.8100
SNP_A-1662181	1.000	1	.0000	.0330
SNP_A-1662208	.9970	1	.0000	.0330
SNP_A-1662223	1.000	1	.4500	.7330
SNP_A-1662225	1.000	1	.7000	.8500
SNP_A-1662260	.9650	1	.5000	.5500
SNP_A-1662261	.9970	1	.7000	.7670
SNP_A-1662263	1.000	1	1.000	.9670
SNP_A-1662268	.9750	1	.4500	.4830
SNP_A-1662276	1.000	1	.7000	.6670
SNP_A-1662288	1.000	1	1.000	.9500
SNP_A-1662305	.9320	1	.0000	.0000
SNP_A-1662331	.9780	1	.9500	.8500
SNP_A-1662343	.9750	1	.4500	.2330
SNP_A-1662344	.9890	1	.8330	.8170
SNP_A-1662365	.9970	1	.3500	.5330
SNP_A-1662368	1.000	1	.1500	.1830
SNP_A-1662386	.9970	1	.4000	.3830
SNP_A-1662388	1.000	1	.0000	.0170
SNP_A-1662392	1.000	1	.4500	.4330
SNP_A-1662408	1.000	1	.9500	.9670
SNP_A-1662412	.9890	1	.1000	.0500
SNP_A-1662416	1.000	1	1.000	.9830
SNP_A-1662428	1.000	1	.9000	.9500
SNP_A-1662451	1.000	1	.1500	.2170
SNP_A-1662455	1.000	1	1.000	1.000
SNP_A-1662462	.9840	1	.4000	.5000
SNP_A-1662484	.9370	1	.9500	.8080
SNP_A-1662498	.9370	1	.0500	.0170
SNP_A-1662509	.9970	1	.4000	.5330
SNP_A-1662536	1.000	1	.0500	.0170
SNP_A-1662542	1.000	1	.8500	.6670
SNP_A-1662543	.9730	1	.0560	.0000
SNP_A-1662553	1.000	1	1.000	1.000
SNP_A-1662578	1.000	1	1.000	1.000
SNP_A-1662605	1.000	1	.0000	.0000
SNP_A-1662613	1.000	1	1.000	1.000
SNP_A-1662614	1.000	1	.1000	.1830
SNP_A-1662638	1.000	1	.0000	.0000
SNP_A-1662694	.9590	1	1.000	1.000
SNP_A-1662721	.9970	1	.3000	.2830
SNP_A-1662725	1.000	1	1.000	1.000
SNP_A-1662733	.9970	1	.0000	.0000
SNP_A-1662760	.9700	1	.1000	.1550
SNP_A-1662780	1.000	1	.8500	.9830
SNP_A-1662810	.9970	1	.7500	.7830
SNP_A-1662811	.9950	1	.3500	.2000
SNP_A-1662836	1.000	1	.7000	.7500
SNP_A-1662870	1.000	1	.1000	.2330
SNP_A-1662873	1.000	1	.5000	.2500
SNP_A-1662874	1.000	1	1.000	1.000
SNP_A-1662896	.9860	1	.0500	.1830
SNP_A-1662932	.9730	1	.8750	.7930
SNP_A-1662937	1.000	1	.0000	.1500
SNP_A-1662938	1.000	1	.4500	.3830
SNP_A-1662940	.9950	1	.2500	.2670
SNP_A-1662963	1.000	1	.9500	.9500
SNP_A-1662974	.9700	1	1.000	.9140
SNP_A-1662995	1.000	1	.1000	.1330
SNP_A-1663016	.9860	1	.9000	.7590
SNP_A-1663030	1.000	1	1.000	.9670
SNP_A-1663036	1.000	1	.9000	.7670
SNP_A-1663042	.9950	1	.6500	.6550
SNP_A-1663048	1.000	1	.0500	.1000
SNP_A-1663066	.9730	1	.6500	.7410
SNP_A-1663089	1.000	1	.8000	.7000
SNP_A-1663100	1.000	1	.0000	.0000
SNP_A-1663103	.9860	1	.8500	.8500
SNP_A-1663116	1.000	1	.2500	.3500
SNP_A-1663152	1.000	1	.0000	.0000
SNP_A-1663158	1.000	1	.1500	.0830
SNP_A-1663175	1.000	1	.1500	.2170
SNP_A-1663209	.9970	1	.1500	.1500
SNP_A-1663212	.9970	1	.9440	.9170
SNP_A-1663218	1.000	1	.3500	.4000
SNP_A-1663224	.9460	1	.9000	.9820
SNP_A-1663234	1.000	1	.4500	.2670
SNP_A-1663276	1.000	1	.0000	.0000
SNP_A-1663277	.9750	1	.0000	.0000
SNP_A-1663284	1.000	1	.8000	.7830
SNP_A-1663309	1.000	1	.0000	.0000
SNP_A-1663341	1.000	1	1.000	1.000
SNP_A-1663350	.9970	1	.8500	.8000
SNP_A-1663354	1.000	1	.2000	.0670
SNP_A-1663378	.9970	1	.7000	.5000
SNP_A-1663381	1.000	1	.8500	.8330
SNP_A-1663404	1.000	1	.8500	.8670
SNP_A-1663436	1.000	1	.8500	.9170
SNP_A-1663466	.9670	1	.1880	.3500
SNP_A-1663474	1.000	1	.4500	.3830
SNP_A-1663476	1.000	1	1.000	.9830
SNP_A-1663504	1.000	1	.3000	.3670
SNP_A-1663506	1.000	1	1.000	1.000
SNP_A-1663518	.9950	1	.9000	1.000
SNP_A-1663530	.9970	1	.7500	.7670
SNP_A-1663549	.9950	1	.2000	.2330
SNP_A-1663551	.9950	1	.1500	.1170
SNP_A-1663582	.9950	1	.0000	.0330
SNP_A-1663594	.9840	1	.1000	.2170
SNP_A-1663599	.9670	1	.0500	.0000
SNP_A-1663650	1.000	1	.4500	.3670
SNP_A-1663671	1.000	1	1.000	1.000
SNP_A-1663679	1.000	1	.1000	.0500
SNP_A-1663681	.9890	1	.8500	.8830
SNP_A-1663688	.9970	1	.7500	.8000
SNP_A-1663719	1.000	1	.7000	.6330
SNP_A-1663736	.9370	1	.3330	.5560
SNP_A-1663743	.9950	1	.0000	.0170
SNP_A-1663744	.9650	1	.3500	.1380
SNP_A-1663750	1.000	1	1.000	1.000
SNP_A-1663757	.9780	1	.0000	.0000
SNP_A-1663770	.9970	1	.6500	.4000
SNP_A-1663782	1.000	1	1.000	1.000
SNP_A-1663784	1.000	1	.0000	.0000
SNP_A-1663787	.9460	1	.5560	.4070
SNP_A-1663790	.9970	1	.4500	.3500
SNP_A-1663792	1.000	1	.6000	.5000
SNP_A-1663796	.9840	1	.1670	.1000
SNP_A-1663815	1.000	1	.0000	.0000
SNP_A-1663821	1.000	1	.3000	.3330
SNP_A-1663827	.9890	1	.0000	.0000
SNP_A-1663839	1.000	1	.7500	.7330
SNP_A-1663849	1.000	1	.0000	.0000
SNP_A-1663858	.9970	1	.6500	.6500
SNP_A-1663878	1.000	1	.0000	.0000
SNP_A-1663903	1.000	1	1.000	1.000
SNP_A-1663917	.9350	1	.1000	.1430
SNP_A-1663926	1.000	1	1.000	1.000
SNP_A-1663934	1.000	1	.0500	.0330
SNP_A-1663935	.9920	1	.0000	.0000
SNP_A-1663936	1.000	1	.0000	.0170
SNP_A-1663946	1.000	1	.5500	.4000
SNP_A-1663957	.9780	1	.2500	.4000
SNP_A-1663965	1.000	1	.9500	1.000
SNP_A-1663972	.9970	1	.7500	.7170
SNP_A-1663986	.9970	1	.6000	.5500
SNP_A-1663994	1.000	1	1.000	1.000
SNP_A-1664007	1.000	1	1.000	1.000
SNP_A-1664017	.9970	1	.5000	.6170
SNP_A-1664033	.9920	1	.0000	.0000
SNP_A-1664052	1.000	1	.1500	.2170
SNP_A-1664054	1.000	1	.2000	.1170
SNP_A-1664078	1.000	1	.0000	.0000
SNP_A-1664081	1.000	1	1.000	.9830
SNP_A-1664122	1.000	1	1.000	1.000
SNP_A-1664135	.9780	1	.3500	.4500
SNP_A-1664146	1.000	1	.6500	.6170
SNP_A-1664162	.9890	1	.0500	.1170
SNP_A-1664198	1.000	1	.8500	.7830
SNP_A-1664202	.9590	1	.8000	.7680
SNP_A-1664205	.9970	1	.5000	.4500
SNP_A-1664221	1.000	1	1.000	1.000
SNP_A-1664233	.9970	1	.1500	.1330
SNP_A-1664239	1.000	1	.6000	.4500
SNP_A-1664263	1.000	1	.3500	.3500
SNP_A-1664269	1.000	1	1.000	1.000
SNP_A-1664275	.9970	1	.0000	.0000
SNP_A-1664280	1.000	1	1.000	1.000
SNP_A-1664284	1.000	1	.0500	.1670
SNP_A-1664302	1.000	1	.0000	.0000
SNP_A-1664312	1.000	1	.0000	.0000
SNP_A-1664318	.9950	1	.4000	.3330
SNP_A-1664332	1.000	1	.0000	.0000
SNP_A-1664341	1.000	1	.4500	.4330
SNP_A-1664345	1.000	1	.2500	.2500
SNP_A-1664355	.9920	1	.0000	.0000
SNP_A-1664370	.9050	1	.8120	.8790
SNP_A-1664379	1.000	1	.2500	.0000
SNP_A-1664384	.9320	1	.5500	.6330
SNP_A-1664428	.9970	1	.3500	.2330
SNP_A-1664441	1.000	1	.9000	.9170
SNP_A-1664442	.9920	1	.9500	.9660
SNP_A-1664447	1.000	1	.0500	.0170
SNP_A-1664450	1.000	1	.4000	.4500
SNP_A-1664458	1.000	1	.0000	.0000
SNP_A-1664462	1.000	1	.1000	.0170
SNP_A-1664493	.9860	1	.8500	.8170
SNP_A-1664506	.9840	1	.7000	.5890
SNP_A-1664546	.9970	1	.8000	.7500
SNP_A-1664559	.9950	1	.3500	.6500
SNP_A-1664576	.9370	1	.9500	.8520
SNP_A-1664580	1.000	1	.7500	.6170
SNP_A-1664593	.9840	1	.9500	.7670
SNP_A-1664594	1.000	1	.0000	.0000
SNP_A-1664612	1.000	1	.0500	.1500
SNP_A-1664642	1.000	1	.1500	.2170
SNP_A-1664654	1.000	1	.0000	.0000
SNP_A-1664668	1.000	1	.2500	.4170
SNP_A-1664679	1.000	1	.0500	.2000
SNP_A-1664717	.9840	1	.9500	.9830
SNP_A-1664718	.9370	1	.2000	.1850
SNP_A-1664726	1.000	1	.8000	.9170
SNP_A-1664736	1.000	1	.3000	.3500
SNP_A-1664766	1.000	1	.0000	.0000
SNP_A-1664776	1.000	1	.0000	.0000
SNP_A-1664780	1.000	1	.6000	.7500
SNP_A-1664792	1.000	1	.0000	.1000
SNP_A-1664805	.9920	1	.1110	.1000
SNP_A-1664811	1.000	1	.4000	.3500
SNP_A-1664832	1.000	1	.9000	.7670
SNP_A-1664835	.9560	1	.0500	.2930
SNP_A-1664837	.9970	1	.5000	.6170
SNP_A-1664846	1.000	1	1.000	.9500
SNP_A-1664850	.9950	1	.9500	.9000
SNP_A-1664866	.9860	1	.5560	.2830
SNP_A-1664869	.9920	1	.1000	.0330
SNP_A-1664880	.9970	1	.0500	.0000
SNP_A-1664882	.9840	1	.9500	.9170
SNP_A-1664895	.9430	1	.7780	.7930
SNP_A-1664920	1.000	1	1.000	.9670
SNP_A-1664943	1.000	1	.3500	.2830
SNP_A-1664954	.9970	1	.8500	.9170
SNP_A-1664975	1.000	1	.0000	.0000
SNP_A-1664981	.9860	1	.6500	.6830
SNP_A-1664985	.9890	1	.2000	.2070
SNP_A-1664987	1.000	1	1.000	1.000
SNP_A-1665001	.9970	1	.0000	.0830
SNP_A-1665005	.9840	1	.0000	.0540
SNP_A-1665010	1.000	1	.5000	.5670
SNP_A-1665024	1.000	1	1.000	.9500
SNP_A-1665025	.9970	1	.1500	.1830
SNP_A-1665029	1.000	1	.0500	.3330
SNP_A-1665042	1.000	1	1.000	.9000
SNP_A-1665062	1.000	1	.0000	.0830
SNP_A-1665103	.9840	1	.8500	.7000
SNP_A-1665105	1.000	1	1.000	1.000
SNP_A-1665107	1.000	1	.1500	.1170
SNP_A-1665113	.9920	1	1.000	1.000
SNP_A-1665117	1.000	1	.6500	.7000
SNP_A-1665127	1.000	1	.0000	.0000
SNP_A-1665180	1.000	1	.2500	.2000
SNP_A-1665185	.9860	1	1.000	1.000
SNP_A-1665186	.9860	1	.2000	.2830
SNP_A-1665194	.9890	1	.4500	.4330
SNP_A-1665200	1.000	1	.1000	.1330
SNP_A-1665201	.9480	1	1.000	.8830
SNP_A-1665221	1.000	1	.6500	.7000
SNP_A-1665223	.9320	1	.3500	.3830
SNP_A-1665254	.9970	1	.0000	.1330
SNP_A-1665257	.9020	1	.5000	.6360
SNP_A-1665265	.9970	1	1.000	1.000
SNP_A-1665291	.9970	1	.0000	.0000
SNP_A-1665308	1.000	1	.6500	.6170
SNP_A-1665320	.9970	1	.9500	.8670
SNP_A-1665332	.9970	1	.2000	.2500
SNP_A-1665336	.9970	1	.1000	.1500
SNP_A-1665341	.9860	1	.6500	.7000
SNP_A-1665355	1.000	1	.6500	.6500
SNP_A-1665357	.9700	1	.0000	.0000
SNP_A-1665364	.9730	1	.4500	.4660
SNP_A-1665365	1.000	1	.3500	.3000
SNP_A-1665371	1.000	1	.5500	.5170
SNP_A-1665413	1.000	1	.5500	.5170
SNP_A-1665476	1.000	1	.0000	.1330
SNP_A-1665483	1.000	1	.0000	.0170
SNP_A-1665486	.9950	1	.1500	.1030
SNP_A-1665532	.9970	1	.9500	.8000
SNP_A-1665558	1.000	1	.9000	.8330
SNP_A-1665572	1.000	1	.6500	.7670
SNP_A-1665623	.9970	1	.9000	.8670
SNP_A-1665628	.9950	1	.9000	.8330
SNP_A-1665638	.9970	1	.5000	.5500
SNP_A-1665691	1.000	1	1.000	1.000
SNP_A-1665712	1.000	1	.2000	.3830
SNP_A-1665713	1.000	1	.0000	.0830
SNP_A-1665720	1.000	1	.6000	.5830
SNP_A-1665724	1.000	1	.6500	.6670
SNP_A-1665726	1.000	1	.2500	.3170
SNP_A-1665750	1.000	1	.9000	.8500
SNP_A-1665757	1.000	1	.7000	.8330
SNP_A-1665779	.9970	1	.0000	.0000
SNP_A-1665789	1.000	1	.8500	.9170
SNP_A-1665867	.9970	1	.4000	.3830
SNP_A-1665877	.9810	1	1.000	1.000
SNP_A-1665878	1.000	1	.0500	.1670
SNP_A-1665880	1.000	1	.1000	.4000
SNP_A-1665897	1.000	1	.9500	.9830
SNP_A-1665929	.9860	1	.7000	.8390
SNP_A-1665946	.9730	1	.2000	.1790
SNP_A-1665973	1.000	1	.9000	.9500
SNP_A-1665984	.9670	1	.8500	.8790
SNP_A-1666002	1.000	1	.3500	.4670
SNP_A-1666024	1.000	1	.6500	.6500
SNP_A-1666045	1.000	1	1.000	1.000
SNP_A-1666052	.9320	1	.5000	.5540
SNP_A-1666065	1.000	1	.0000	.0000
SNP_A-1666074	1.000	1	.4000	.3330
SNP_A-1666089	.9320	1	.2000	.3170
SNP_A-1666094	1.000	1	.2500	.1670
SNP_A-1666132	.9950	1	.6500	.4170
SNP_A-1666145	.9970	1	.9000	.9330
SNP_A-1666165	1.000	1	.0000	.0000
SNP_A-1666166	.9970	1	.4000	.7000
SNP_A-1666169	1.000	1	.0000	.0000
SNP_A-1666214	.9950	1	.3500	.5500
SNP_A-1666230	.9970	1	.1000	.1500
SNP_A-1666233	.9810	1	.1000	.1500
SNP_A-1666246	1.000	1	.5500	.7000
SNP_A-1666262	1.000	1	.1000	.1500
SNP_A-1666271	.9840	1	.2500	.3000
SNP_A-1666291	.9950	1	.1500	.2320
SNP_A-1666294	1.000	1	.6500	.6670
SNP_A-1666298	.9970	1	.7500	.7000
SNP_A-1666311	1.000	1	.6000	.3830
SNP_A-1666319	.9950	1	.3000	.2000
SNP_A-1666321	.9860	1	.6000	.3790
SNP_A-1666339	.9890	1	.8000	.9290
SNP_A-1666351	1.000	1	.3000	.2830
SNP_A-1666352	1.000	1	.1000	.0830
SNP_A-1666354	1.000	1	.3000	.2330
SNP_A-1666355	.9920	1	.0000	.0000
SNP_A-1666370	.9970	1	.3500	.4670
SNP_A-1666379	1.000	1	.0000	.0000
SNP_A-1666390	1.000	1	.1000	.1170
SNP_A-1666392	.9970	1	.2000	.2170
SNP_A-1666409	.9970	1	.8500	.8670
SNP_A-1666422	1.000	1	.1500	.3000
SNP_A-1666424	.9700	1	.2500	.4140
SNP_A-1666451	.9560	1	.8000	.7500
SNP_A-1666461	.9970	1	1.000	.9000
SNP_A-1666483	.9650	1	.2220	.2320
SNP_A-1666485	.9970	1	.1000	.0670
SNP_A-1666489	.9290	1	.4500	.4170
SNP_A-1666490	.9970	1	.7500	.8830
SNP_A-1666498	.9970	1	.5000	.3330
SNP_A-1666506	1.000	1	.4500	.4000
SNP_A-1666510	1.000	1	.2500	.2330
SNP_A-1666566	1.000	1	.4500	.4330
SNP_A-1666635	.9810	1	1.000	.9830
SNP_A-1666641	1.000	1	.4500	.3500
SNP_A-1666658	1.000	1	.6500	.7670
SNP_A-1666690	.9970	1	.9000	.9830
SNP_A-1666697	.9970	1	.9500	.6670
SNP_A-1666733	1.000	1	.4000	.3830
SNP_A-1666737	.9890	1	1.000	1.000
SNP_A-1666738	1.000	1	.5500	.3330
SNP_A-1666739	.9970	1	.0000	.0000
SNP_A-1666769	.9290	1	1.000	.8750
SNP_A-1666778	1.000	1	.0500	.1330
SNP_A-1666786	1.000	1	.2500	.1330
SNP_A-1666796	1.000	1	.7000	.8170
SNP_A-1666799	1.000	1	.1500	.0670
SNP_A-1666837	1.000	1	.0000	.0000
SNP_A-1666842	.9970	1	1.000	.9670
SNP_A-1666856	.9970	1	.0000	.0500
SNP_A-1666859	.9840	1	.0000	.0170
SNP_A-1666874	1.000	1	.6500	.7500
SNP_A-1666890	.9890	1	1.000	.8040
SNP_A-1666892	.9970	1	.1000	.1330
SNP_A-1666913	1.000	1	1.000	.9670
SNP_A-1666925	.9750	1	1.000	1.000
SNP_A-1666940	.9970	1	.9500	.9500
SNP_A-1666985	.9730	1	.6670	.7780
SNP_A-1666991	.9890	1	.3500	.2830
SNP_A-1667000	1.000	1	.9500	.9830
SNP_A-1667013	1.000	1	.1500	.2000
SNP_A-1667036	.9970	1	.2000	.2170
SNP_A-1667038	1.000	1	.6500	.3830
SNP_A-1667054	1.000	1	.4500	.6170
SNP_A-1667055	.9950	1	.0500	.0330
SNP_A-1667059	.9890	1	.9500	.9000
SNP_A-1667062	1.000	1	.8000	.6830
SNP_A-1667098	.9950	1	.0560	.0330
SNP_A-1667100	1.000	1	.6500	.7500
SNP_A-1667113	1.000	1	.2500	.4670
SNP_A-1667136	1.000	1	.5500	.5170
SNP_A-1667144	.9920	1	.1500	.2000
SNP_A-1667200	.9950	1	.8500	.7670
SNP_A-1667201	.9950	1	.3500	.4000
SNP_A-1667206	1.000	1	.1000	.2500
SNP_A-1667225	.9890	1	.0500	.0340
SNP_A-1667230	.9950	1	.3500	.3170
SNP_A-1667245	.9920	1	.0000	.0000
SNP_A-1667261	1.000	1	.0000	.0000
SNP_A-1667262	1.000	1	.1000	.1000
SNP_A-1667280	.9590	1	.1110	.1850
SNP_A-1667325	1.000	1	.2000	.1500
SNP_A-1667328	1.000	1	.9500	.9830
SNP_A-1667334	1.000	1	.7000	.5830
SNP_A-1667362	.9950	1	.5500	.4500
SNP_A-1667371	.9750	1	.3000	.3830
SNP_A-1667384	1.000	1	.9500	.9500
SNP_A-1667408	.9950	1	.0500	.0500
SNP_A-1667413	1.000	1	.8000	.8170
SNP_A-1667414	.9700	1	.9000	.7070
SNP_A-1667434	.9950	1	.7000	.7330
SNP_A-1667477	.9920	1	1.000	1.000
SNP_A-1667481	.9950	1	.1000	.1000
SNP_A-1667497	1.000	1	.4500	.3170
SNP_A-1667581	1.000	1	.0500	.0670
SNP_A-1667594	1.000	1	.0500	.1670
SNP_A-1667609	.9920	1	.5560	.7000
SNP_A-1667613	1.000	1	1.000	1.000
SNP_A-1667619	1.000	1	.2500	.1000
SNP_A-1667633	.9970	1	.0500	.0830
SNP_A-1667654	1.000	1	.0000	.0000
SNP_A-1667655	1.000	1	1.000	1.000
SNP_A-1667660	.9970	1	.1500	.3000
SNP_A-1667664	.9730	1	.2220	.3570
SNP_A-1667685	1.000	1	.9000	.9000
SNP_A-1667728	1.000	1	.1500	.1500
SNP_A-1667732	1.000	1	.7000	.8830
SNP_A-1667743	1.000	1	.0000	.0170
SNP_A-1667770	1.000	1	.3000	.3670
SNP_A-1667782	.9970	1	.6000	.4670
SNP_A-1667787	.9970	1	.0500	.0170
SNP_A-1667796	1.000	1	1.000	1.000
SNP_A-1667802	1.000	1	.3000	.3170
SNP_A-1667815	.9860	1	1.000	.9670
SNP_A-1667828	.9920	1	.1500	.0670
SNP_A-1667846	.9970	1	.9000	.8500
SNP_A-1667857	1.000	1	.5500	.4670
SNP_A-1667859	1.000	1	.7000	.8170
SNP_A-1667869	1.000	1	1.000	1.000
SNP_A-1667877	.9970	1	.3000	.2670
SNP_A-1667891	1.000	1	.1000	.1330
SNP_A-1667931	1.000	1	.1000	.1330
SNP_A-1667934	1.000	1	.6000	.6000
SNP_A-1667950	.9950	1	.9000	.9170
SNP_A-1667955	.9480	1	.8500	.9070
SNP_A-1667962	.9970	1	.9500	.8670
SNP_A-1667971	.9860	1	1.000	.9500
SNP_A-1667978	1.000	1	.0000	.0830
SNP_A-1667980	.9840	1	1.000	.9830
SNP_A-1667994	.9950	1	.9000	.8500
SNP_A-1667995	1.000	1	.0000	.0000
SNP_A-1667996	1.000	1	.2500	.2670
SNP_A-1668030	.9970	1	1.000	.9330
SNP_A-1668041	1.000	1	.7000	.6170
SNP_A-1668067	.9810	1	.4000	.6170
SNP_A-1668074	1.000	1	1.000	1.000
SNP_A-1668080	.9950	1	.0000	.0000
SNP_A-1668090	.9510	1	.8890	.8620
SNP_A-1668099	.9920	1	1.000	1.000
SNP_A-1668114	.9970	1	.2000	.1000
SNP_A-1668119	1.000	1	.9500	.9830
SNP_A-1668127	.9050	1	.2780	.1300
SNP_A-1668142	.9970	1	.0000	.0500
SNP_A-1668144	1.000	1	.2500	.2670
SNP_A-1668148	.9920	1	.8500	.8670
SNP_A-1668150	1.000	1	.1000	.2670
SNP_A-1668165	1.000	1	1.000	1.000
SNP_A-1668175	1.000	1	.8000	.8000
SNP_A-1668200	.9950	1	.9000	.8280
SNP_A-1668272	1.000	1	.0000	.0000
SNP_A-1668275	1.000	1	.0000	.0000
SNP_A-1668276	1.000	1	.8500	.9170
SNP_A-1668282	.9970	1	.8000	.7170
SNP_A-1668311	1.000	1	.0000	.0000
SNP_A-1668314	.9950	1	.7500	.6670
SNP_A-1668325	.9970	1	.6500	.7500
SNP_A-1668326	1.000	1	.9500	.8330
SNP_A-1668345	1.000	1	1.000	1.000
SNP_A-1668381	1.000	1	.0000	.0000
SNP_A-1668389	1.000	1	.2500	.2170
SNP_A-1668392	.9650	1	1.000	.9830
SNP_A-1668394	.9920	1	1.000	.9330
SNP_A-1668397	1.000	1	1.000	1.000
SNP_A-1668416	.9700	1	.5560	.4000
SNP_A-1668422	1.000	1	.0000	.0000
SNP_A-1668426	1.000	1	.7000	.6500
SNP_A-1668438	.9860	1	.6500	.7070
SNP_A-1668447	.9970	1	.3500	.4000
SNP_A-1668449	1.000	1	.8500	.9500
SNP_A-1668451	1.000	1	.3500	.3170
SNP_A-1668457	1.000	1	.6000	.4500
SNP_A-1668468	.9810	1	.1500	.1380
SNP_A-1668473	1.000	1	.6500	.5830
[truncated: 105,081 more rows]
